# Supplementary material for: Long Span DNA Paired-End-Tag (DNA-PET) Sequencing Strategy for the Interrogation of Genomic Structural Mutations and Fusion-Point-Guided Reconstruction of Amplicons
Source: PLoS One. 2012 Sep 28;7(9):e46152. doi: 10.1371/journal.pone.0046152 (PMC3461012; doi:10.1371/journal.pone.0046152)
Supplement: Table S1 — Library statistics. (XLS) [file pone.0046152.s001.xls]

## Sheet: Table S1.
	MCF7		HCT116		K562
	IHM072 (1kb)	IHM001 (10kb)	IHH021 (1kb)	IHH001 (10kb)	IHK002004 (1kb)	IHK006007 (10kb)	IHK016017 (20kb)
Total Tags	270334239	233715372	234045521	357273623	311788203	564115773	410069683
Mappable Tags	73484523	97200820	106838016	212486672	183080988	335776419	246267355
PET	20899040	22856160	28389915	53175650	85086071	133675193	83261984
NR PET 1)	18335127	18432387	20613096	20610717	41996278	34759699	38393242
Redundancy	1.13984	1.24	1.37728	2.58	2.02604	3.85	2.17
Span Range	1,155-1,514	8,099-16,217	1,186-1,574	7,200-11,780	880-1,320	6,846-10,248	15,590-33,140
Median	1347	11273	1367	8514	1100	8303	21700
Coverage	8.23219	69.2604	9.39238	58.4912	15.3981	91.9	277.7
cPET 2)	17598541	16292711	18919833	17938263	39818591	31240240	35246258
cPET % 3)	0.959827	0.883918	0.917855	0.870337	0.948146	0.898749	0.918033
dPET 4)	736586	2139676	1693263	2672454	2177687	3519459	3146984
dPET % 5)	0.0401735	0.116082	0.082145	0.129663	0.0518543	0.101251	0.0819671
Singleton	728445	2119094	1688547	2661375	2157688	3487176	3103814
Singleton % 6)	0.988948	0.990381	0.997215	0.995854	0.990816	0.990827	0.986282
dPET cluster (≥2)	1689	1663	997	1422	4432	3225	7636
dPET 7)	8141	20582	4716	11079	19999	32283	43170
% 8)	0.0110523	0.00961921	0.00278516	0.00414563	0.0091836	0.00917272	0.0137179
1) non-redundant PET
2) concordant PET
3) Proportion of concordant PET to NR PET
4) discordant PET
5) Proportion of discordant PET to NR PET
6) Proportion of singleton to dPET
7) dPET which belong to the cluster size ≥2
8) Proportion of dPET which belong to the cluster size ≥2 to total D-PET
* Mapping rates were relatively low due to the read length of only 25 bp and the stringent quality criteria which allowed a maximum of two color code mismatches (equivalent of one base pair mismatch).
