# Supplementary material for: Long Span DNA Paired-End-Tag (DNA-PET) Sequencing Strategy for the Interrogation of Genomic Structural Mutations and Fusion-Point-Guided Reconstruction of Amplicons
Source: PLoS One. 2012 Sep 28;7(9):e46152. doi: 10.1371/journal.pone.0046152 (PMC3461012; doi:10.1371/journal.pone.0046152)
Supplement: Table S3 — Sub-types of insertions in individual libraries. (XLS) [file pone.0046152.s003.xls]

## Sheet: Table S3.
Sub-type of insertion	MCF7		HCT116		K562
	1kb	10kb	1kb	10kb	1kb	10kb	20kb
Intra chromosome forward direct insertion	0	4	1	7	3	12	2
Intra chromosome backward direct insertion	0	0	0	1	2	7	8
Intra chromosome forward inverted insertion	1	5	0	2	0	10	2
Intra chromosome backward inverted insertion	0	3	0	2	0	8	6
Deletion plus intra chromosome forward direct insertion	0	0	0	0	0	1	0
Deletion plus intra chromosome forward inverted insertion	0	1	0	1	0	1	1
Inter chromosome direct insertion	0	8	2	8	4	10	9
Inter chromosome inverted insertion	4	15	2	5	5	6	6
Total	5	36	5	26	14	55	34
