# Supplementary material for: Long Span DNA Paired-End-Tag (DNA-PET) Sequencing Strategy for the Interrogation of Genomic Structural Mutations and Fusion-Point-Guided Reconstruction of Amplicons
Source: PLoS One. 2012 Sep 28;7(9):e46152. doi: 10.1371/journal.pone.0046152 (PMC3461012; doi:10.1371/journal.pone.0046152)
Supplement: Table S4 — SVs identified in individual libraries. (XLS) [file pone.0046152.s004.xls]

## Sheet: Table S4.
Sample	Library size	Deletion	Tandem Duplication	Inversion	Insertion		Unpaired inversion	Isolated translocation	Balanced translocation
					Intra chr	Inter chr
MCF7	1kb	739	51	1	1	4	46	93	0
	10kb	300	226	30	13	23	126	180	1
HCT116	1kb	415	32	4	1	4	29	35	0
	10kb	385	86	33	13	13	55	69	0
K562	1kb	1252	110	14	5	9	85	123	0
	10kb	590	203	35	39	16	205	482	0
	20kb	980 (3)	106	47	19	15	104	162	0
		211 (5) *
*The large span window of this library created a lot of artificial deletion clusters and we increased the cluster size cut off from 3 to 5
