# Supplementary material for: Long Span DNA Paired-End-Tag (DNA-PET) Sequencing Strategy for the Interrogation of Genomic Structural Mutations and Fusion-Point-Guided Reconstruction of Amplicons
Source: PLoS One. 2012 Sep 28;7(9):e46152. doi: 10.1371/journal.pone.0046152 (PMC3461012; doi:10.1371/journal.pone.0046152)
Supplement: Table S5 — SVs identified in each genome. (XLS) [file pone.0046152.s005.xls]

## Sheet: Table S5.
	Isolated							Complex
	Deletion	TD 1)	Inversion	Intra-chr Insertion	Inter-chr Insertion	UI 2)	IT 3)	Intra-chr	Inter-chr
MCF7	845	153	23	4	2	50	49	144	172
HCT116	569	71	27	4	4	35	16	28	50
K562	1393	145	52	16	9	83	38	247	260
1) tandem duplication
2) unpaired inversion
3) isolated translocation
