# Supplementary material for: Long Span DNA Paired-End-Tag (DNA-PET) Sequencing Strategy for the Interrogation of Genomic Structural Mutations and Fusion-Point-Guided Reconstruction of Amplicons
Source: PLoS One. 2012 Sep 28;7(9):e46152. doi: 10.1371/journal.pone.0046152 (PMC3461012; doi:10.1371/journal.pone.0046152)
Supplement: Table S7 — HCT116 structural variations. (XLS) [file pone.0046152.s007.xls]

## Sheet: Deletion
ID	Location	Span	1kb count	10kb count	Supercluster count
Deletion1	chr15:51986158..51990546	4388	2	2	1
Deletion2	chr2:164349319..164355934	6615	2	2	1
Deletion3	chr3:60377309..60389381	12072	2	2	1
Deletion4	chr4:135652384..135655601	3217	2	2	1
Deletion5	chr7:133424867..133486229	61362	2	2	1
Deletion6	chr2:88809465..88813682	4217	2	3	1
Deletion7	chr4:187330028..187335321	5293	2	3	1
Deletion8	chr7:31282027..31285828	3801	2	3	1
Deletion9	chr23:67040220..67047951	7731	2	4	1
Deletion10	chr4:61621382..61624992	3610	2	4	1
Deletion11	chr6:153071229..153076042	4813	2	4	1
Deletion12	chr1:197375830..197380460	4630	2	5	1
Deletion13	chr2:176054495..176061185	6690	2	5	1
Deletion14	chr2:179773582..179790562	16980	2	5	1
Deletion15	chr3:188063147..188067995	4848	2	5	1
Deletion16	chr4:87864604..87871216	6612	2	5	1
Deletion17	chr7:158802370..158817674	15304	2	5	1
Deletion18	chr11:31349712..31354582	4870	2	6	1
Deletion19	chr18:37118010..37122780	4770	2	6	1
Deletion20	chr2:172614080..172618679	4599	2	6	1
Deletion21	chr2:4190358..4201671	11313	2	6	1
Deletion22	chr1:216248241..216255404	7163	2	7	1
Deletion23	chr13:22530211..22535529	5318	2	7	1
Deletion24	chr16:18739973..18746875	6902	2	7	1
Deletion25	chr2:13004510..13010856	6346	2	7	1
Deletion26	chr5:52701622..52718152	16530	2	7	1
Deletion27	chr7:113202551..113209693	7142	2	7	1
Deletion28	chr3:164247133..164251825	4692	2	8	1
Deletion29	chr3:198418834..198423826	4992	2	8	1
Deletion30	chr13:107743839..107749914	6075	2	9	1
Deletion31	chr2:172887569..172894733	7164	2	9	1
Deletion32	chr2:205197688..205503537	305849	2	9	1
Deletion33	chr4:91531025..91831289	300264	2	9	2
Deletion34	chr4:59626911..59633292	6381	2	10	1
Deletion35	chr4:81106524..81113570	7046	2	10	1
Deletion36	chr6:72920545..72931094	10549	2	10	1
Deletion37	chr4:93780006..93805344	25338	2	11	1
Deletion38	chr8:25028233..25046935	18702	2	11	1
Deletion39	chr14:40678437..40739714	61277	2	12	1
Deletion40	chr3:60195572..60365843	170271	2	12	1
Deletion41	chr8:40301959..40309160	7201	2	12	1
Deletion42	chr11:83727743..83820229	92486	2	13	1
Deletion43	chr19:34641992..34648300	6308	2	14	1
Deletion44	chr20:14974466..14995655	21189	2	14	2
Deletion45	chr1:243703330..243714818	11488	2	16	1
Deletion46	chr2:119369776..119375867	6091	2	16	1
Deletion47	chr18:36513782..36520996	7214	2	17	1
Deletion48	chr3:164199887..164206657	6770	2	17	1
Deletion49	chr16:77336249..77342890	6641	2	18	1
Deletion50	chr5:83983600..83991326	7726	2	22	1
Deletion51	chr3:22067330..22072849	5519	2	24	1
Deletion52	chr8:128930999..129075738	144739	2	27	1
Deletion53	chr1:151026296..151037878	11582	2	29	1
Deletion54	chr2:242393229..242398029	4800	2	30	1
Deletion55	chr16:6162305..6875001	712696	2	35	2
Deletion56	chr10:76961462..77361473	400011	2	36	1
Deletion57	chr8:144771590..144786149	14559	2	39	1
Deletion58	chr11:48323678..48330981	7303	3	2	1
Deletion59	chr3:191219734..191224117	4383	3	2	1
Deletion60	chr3:4041677..4044678	3001	3	2	1
Deletion61	chr4:186678447..186681174	2727	3	2	1
Deletion62	chr7:127001597..127005514	3917	3	2	1
Deletion63	chr7:93254261..93261259	6998	3	2	1
Deletion64	chr2:216797847..216800969	3122	3	3	1
Deletion65	chr21:43794760..43798500	3740	3	3	1
Deletion66	chr5:150157029..150162062	5033	3	3	2
Deletion67	chr6:29793007..29796287	3280	3	3	1
Deletion68	chr1:25031146..25034762	3616	3	4	1
Deletion69	chr6:8282374..8286726	4352	3	4	1
Deletion70	chr8:25122506..25126652	4146	3	4	1
Deletion71	chr14:34675229..34685256	10027	3	5	1
Deletion72	chr19:12555260..12560335	5075	3	5	1
Deletion73	chr2:17770692..17775733	5041	3	5	1
Deletion74	chr3:82951461..82955631	4170	3	5	1
Deletion75	chr6:17484235..17489732	5497	3	5	1
Deletion76	chr7:96381129..96384854	3725	3	5	1
Deletion77	chr17:52444233..52448150	3917	3	6	1
Deletion78	chr3:147867758..147873465	5707	3	6	1
Deletion79	chr4:167913244..167920091	6847	3	6	1
Deletion80	chr20:39315910..39320404	4494	3	7	1
Deletion81	chr9:109577159..109580610	3451	3	7	1
Deletion82	chr4:91815585..91821982	6397	3	8	2
Deletion83	chr8:16245605..16252160	6555	3	8	1
Deletion84	chr1:246118048..246124305	6257	3	9	1
Deletion85	chr4:18688434..18694691	6257	3	9	1
Deletion86	chr1:109987948..109993300	5352	3	10	1
Deletion87	chr1:72528270..72536908	8638	3	10	2
Deletion88	chr7:133435540..133449714	14174	3	11	1
Deletion89	chr8:42309277..42313940	4663	3	11	1
Deletion90	chr4:10001429..10011648	10219	3	12	1
Deletion91	chr7:120091238..120101912	10674	3	12	1
Deletion92	chr6:78483134..78492811	9677	3	14	1
Deletion93	chr4:172610818..172616382	5564	3	15	1
Deletion94	chr4:20769791..20776479	6688	3	16	1
Deletion95	chr9:137353413..137357541	4128	3	16	1
Deletion96	chr12:64653665..64674851	21186	3	18	1
Deletion97	chr4:9820299..9843714	23415	3	18	1
Deletion98	chr10:111562025..111568391	6366	3	19	1
Deletion99	chr5:50269692..50275254	5562	3	19	1
Deletion100	chr2:126159447..126168390	8943	3	22	1
Deletion101	chr4:184550945..185918026	1367081	3	24	1
Deletion102	chr3:133190451..133196080	5629	3	26	1
Deletion103	chr6:1727709..1980466	252757	3	34	2
Deletion104	chr1:157914963..157916327	1364	3		1
Deletion105	chr1:233603009..233605185	2176	3		1
Deletion106	chr1:238459373..238461885	2512	3		1
Deletion107	chr1:38374415..38377526	3111	3		1
Deletion108	chr1:63477147..63480943	3796	3		1
Deletion109	chr1:67780149..67781502	1353	3		1
Deletion110	chr1:92003942..92005974	2032	3		1
Deletion111	chr10:27038804..27042534	3730	3		1
Deletion112	chr10:31482917..31485693	2776	3		1
Deletion113	chr10:53685422..53688767	3345	3		1
Deletion114	chr10:6291433..6293138	1705	3		1
Deletion115	chr11:10248294..10250427	2133	3		1
Deletion116	chr11:1619377..1620689	1312	3		1
Deletion117	chr11:41774135..41776215	2080	3		1
Deletion118	chr11:57923487..57925127	1640	3		1
Deletion119	chr11:59853917..59854863	946	3		1
Deletion120	chr11:78567998..78569741	1743	3		1
Deletion121	chr11:85981832..85984488	2656	3		1
Deletion122	chr12:30809497..30811076	1579	3		1
Deletion123	chr12:39160256..39163096	2840	3		1
Deletion124	chr12:8907987..8909765	1778	3		1
Deletion125	chr12:93083179..93084287	1108	3		1
Deletion126	chr12:97195070..97196256	1186	3		1
Deletion127	chr13:84834015..84836312	2297	3		1
Deletion128	chr14:104996234..104997723	1489	3		1
Deletion129	chr15:66212966..66216259	3293	3		1
Deletion130	chr16:50969740..50973394	3654	3		1
Deletion131	chr17:136359..137983	1624	3		1
Deletion132	chr17:15123938..15127303	3365	3		1
Deletion133	chr17:1588653..1590326	1673	3		1
Deletion134	chr17:18731718..18733632	1914	3		1
Deletion135	chr17:20438..22216	1778	3		1
Deletion136	chr17:902286..903543	1257	3		1
Deletion137	chr18:33559373..33560938	1565	3		1
Deletion138	chr18:4803626..4805092	1466	3		1
Deletion139	chr18:49389522..49392083	2561	3		1
Deletion140	chr19:4569474..4570710	1236	3		1
Deletion141	chr19:60410700..60412342	1642	3		1
Deletion142	chr2:123080614..123081953	1339	3		1
Deletion143	chr2:170349007..170352568	3561	3		1
Deletion144	chr2:17982079..17983673	1594	3		1
Deletion145	chr2:182564713..182566433	1720	3		1
Deletion146	chr2:208182340..208185794	3454	3		1
Deletion147	chr2:217663537..217665824	2287	3		1
Deletion148	chr2:221208301..221210993	2692	3		1
Deletion149	chr2:2777530..2778403	873	3		1
Deletion150	chr2:34376974..34379352	2378	3		1
Deletion151	chr2:42199508..42201140	1632	3		1
Deletion152	chr20:39339130..39341281	2151	3		2
Deletion153	chr20:62066250..62068015	1765	3		1
Deletion154	chr21:42259904..42262075	2171	3		1
Deletion155	chr22:22525357..22528901	3544	3		1
Deletion156	chr23:147316642..147319067	2425	3		1
Deletion157	chr3:197310076..197311503	1427	3		1
Deletion158	chr3:32781485..32784199	2714	3		1
Deletion159	chr4:163613450..163615892	2442	3		1
Deletion160	chr4:166221632..166225102	3470	3		1
Deletion161	chr4:189552336..189554065	1729	3		1
Deletion162	chr5:176320097..176323403	3306	3		1
Deletion163	chr5:176877036..176878825	1789	3		1
Deletion164	chr5:7424428..7425501	1073	3		1
Deletion165	chr6:154661505..154664036	2531	3		1
Deletion166	chr6:159272272..159274318	2046	3		1
Deletion167	chr6:611164..613540	2376	3		1
Deletion168	chr6:95250044..95251180	1136	3		1
Deletion169	chr7:14217256..14218897	1641	3		1
Deletion170	chr7:151876217..151877291	1074	3		1
Deletion171	chr8:131130453..131132098	1645	3		1
Deletion172	chr8:138811700..138813173	1473	3		1
Deletion173	chr9:10393953..10395563	1610	3		1
Deletion174	chr9:113372242..113374114	1872	3		1
Deletion175	chr9:139893354..139898212	4858	3		1
Deletion176	chr9:4365729..4367667	1938	3		1
Deletion177	chr9:88344285..88345975	1690	3		1
Deletion178	chr9:90598007..90599545	1538	3		1
Deletion179	chr15:89781829..89784583	2754	4	2	1
Deletion180	chr2:33077813..33081760	3947	4	3	1
Deletion181	chr7:147703172..147707403	4231	4	3	1
Deletion182	chr10:94123654..94127850	4196	4	4	1
Deletion183	chr2:134683173..134686764	3591	4	5	1
Deletion184	chr4:173225078..173229545	4467	4	5	1
Deletion185	chr9:23352755..23368146	15391	4	5	1
Deletion186	chr8:72377042..72380698	3656	4	6	1
Deletion187	chr9:24491966..24509410	17444	4	6	1
Deletion188	chr8:137229158..137233242	4084	4	8	1
Deletion189	chr11:5741083..5766661	25578	4	10	1
Deletion190	chr16:19852700..19875278	22578	4	10	1
Deletion191	chr16:16841667..16848172	6505	4	13	1
Deletion192	chr11:66528081..66536147	8066	4	16	1
Deletion193	chr18:24526961..24533470	6509	4	16	1
Deletion194	chr12:99460432..99468770	8338	4	17	1
Deletion195	chr16:76929068..76942435	13367	4	17	1
Deletion196	chr16:77087905..77101951	14046	4	18	1
Deletion197	chr6:54036593..54042910	6317	4	18	1
Deletion198	chr18:45948834..45952887	4053	4	19	1
Deletion199	chr5:12863903..12873644	9741	4	19	1
Deletion200	chr2:205139837..205164464	24627	4	22	1
Deletion201	chr6:85374012..85380968	6956	4	22	1
Deletion202	chr2:205689481..205695913	6432	4	24	1
Deletion203	chr6:139644264..139649600	5336	4	27	1
Deletion204	chr17:51515159..51528032	12873	4	56	1
Deletion205	chr1:166290422..166292519	2097	4		1
Deletion206	chr1:208327843..208329628	1785	4		1
Deletion207	chr1:208788475..208791896	3421	4		1
Deletion208	chr1:236918852..236920081	1229	4		1
Deletion209	chr1:86513047..86514576	1529	4		1
Deletion210	chr10:55671551..55673332	1781	4		1
Deletion211	chr10:95535306..95536766	1460	4		1
Deletion212	chr11:106124172..106127735	3563	4		1
Deletion213	chr11:11336157..11338197	2040	4		1
Deletion214	chr12:46994299..46997617	3318	4		2
Deletion215	chr12:59618563..59620052	1489	4		1
Deletion216	chr12:67542039..67542860	821	4		1
Deletion217	chr14:25353138..25354717	1579	4		1
Deletion218	chr15:65191474..65192830	1356	4		1
Deletion219	chr15:71510743..71512208	1465	4		1
Deletion220	chr15:96659461..96661458	1997	4		1
Deletion221	chr16:1362728..1364465	1737	4		1
Deletion222	chr17:17170547..17171986	1439	4		1
Deletion223	chr18:20157121..20159212	2091	4		1
Deletion224	chr18:73395372..73397169	1797	4		1
Deletion225	chr19:35978839..35981685	2846	4		1
Deletion226	chr2:106060991..106062770	1779	4		1
Deletion227	chr2:126225252..126227150	1898	4		1
Deletion228	chr2:242352975..242355657	2682	4		1
Deletion229	chr2:34798232..34799874	1642	4		1
Deletion230	chr22:33974686..33976160	1474	4		1
Deletion231	chr22:43513541..43516519	2978	4		1
Deletion232	chr3:194227003..194227739	736	4		1
Deletion233	chr3:84187266..84190157	2891	4		1
Deletion234	chr4:130435527..130438948	3421	4		1
Deletion235	chr4:1495173..1497160	1987	4		1
Deletion236	chr4:152559612..152561070	1458	4		1
Deletion237	chr4:31101739..31103121	1382	4		1
Deletion238	chr4:45750654..45753235	2581	4		1
Deletion239	chr4:47117838..47119105	1267	4		1
Deletion240	chr5:107226360..107227913	1553	4		1
Deletion241	chr5:114784272..114785901	1629	4		1
Deletion242	chr5:137049681..137051804	2123	4		1
Deletion243	chr5:166334900..166336303	1403	4		1
Deletion244	chr5:177454511..177456805	2294	4		1
Deletion245	chr5:539898..540715	817	4		1
Deletion246	chr6:110583314..110586941	3627	4		1
Deletion247	chr6:155003783..155006476	2693	4		1
Deletion248	chr6:170417671..170419553	1882	4		1
Deletion249	chr6:23851105..23854738	3633	4		1
Deletion250	chr6:31319217..31321489	2272	4		1
Deletion251	chr6:33233668..33235695	2027	4		1
Deletion252	chr6:86680379..86682673	2294	4		1
Deletion253	chr7:154022740..154031355	8615	4		1
Deletion254	chr7:157722199..157723553	1354	4		1
Deletion255	chr7:157739204..157740619	1415	4		1
Deletion256	chr8:114981858..114983734	1876	4		1
Deletion257	chr8:118942613..118945109	2496	4		1
Deletion258	chr8:66921448..66922993	1545	4		1
Deletion259	chr8:83359025..83360912	1887	4		1
Deletion260	chr8:8423189..8424448	1259	4		1
Deletion261	chr9:128286538..128288108	1570	4		1
Deletion262	chr9:139372706..139376181	3475	4		1
Deletion263	chr9:82261395..82261895	500	4		1
Deletion264	chr3:83935715..83938141	2426	5	2	1
Deletion265	chr13:71374601..71378612	4011	5	3	1
Deletion266	chr2:201854671..201857739	3068	5	3	1
Deletion267	chr2:19631025..19634548	3523	5	4	1
Deletion268	chr3:68822330..68830675	8345	5	4	1
Deletion269	chr2:48635329..48638473	3144	5	6	1
Deletion270	chr2:110209792..111170024	960232	5	7	1
Deletion271	chr12:125349268..125355613	6345	5	8	1
Deletion272	chr10:92380871..92386799	5928	5	10	1
Deletion273	chr16:77135328..77282350	147022	5	12	3
Deletion274	chr14:19620643..19625548	4905	5	16	1
Deletion275	chr7:132705070..132720260	15190	5	16	1
Deletion276	chr1:84290473..84297370	6897	5	17	1
Deletion277	chr17:36675023..36686016	10993	5	17	1
Deletion278	chr18:50206962..50211032	4070	5	19	1
Deletion279	chr7:18134793..18192182	57389	5	20	1
Deletion280	chr3:194357932..194368264	10332	5	21	1
Deletion281	chr10:6451526..6457646	6120	5	24	1
Deletion282	chr2:226873569..226879746	6177	5	28	1
Deletion283	chr8:584393..589422	5029	5	69	1
Deletion284	chr1:58516224..58517420	1196	5		1
Deletion285	chr1:5988483..5989516	1033	5		1
Deletion286	chr10:107940231..107941723	1492	5		1
Deletion287	chr11:127254363..127256840	2477	5		1
Deletion288	chr11:29095615..29097234	1619	5		1
Deletion289	chr12:17335990..17337206	1216	5		1
Deletion290	chr12:4952408..4953503	1095	5		1
Deletion291	chr14:104344751..104346276	1525	5		1
Deletion292	chr16:22954930..22957176	2246	5		1
Deletion293	chr19:50970154..50972037	1883	5		1
Deletion294	chr19:60296224..60297972	1748	5		1
Deletion295	chr2:159857001..159859970	2969	5		1
Deletion296	chr20:1337067..1338816	1749	5		1
Deletion297	chr20:60066055..60068161	2106	5		1
Deletion298	chr3:153794398..153795909	1511	5		1
Deletion299	chr4:58581236..58583279	2043	5		1
Deletion300	chr4:91605114..91606546	1432	5		1
Deletion301	chr5:136882349..136884425	2076	5		1
Deletion302	chr5:179975983..179978132	2149	5		1
Deletion303	chr5:2915132..2916873	1741	5		1
Deletion304	chr5:65063840..65066931	3091	5		1
Deletion305	chr6:32669761..32672849	3088	5		1
Deletion306	chr6:32886260..32887836	1576	5		1
Deletion307	chr6:57391974..57397441	5467	5		1
Deletion308	chr6:57586118..57587264	1146	5		1
Deletion309	chr7:24004614..24006850	2236	5		1
Deletion310	chr8:18695723..18696737	1014	5		1
Deletion311	chr8:4109967..4112620	2653	5		1
Deletion312	chr8:77499887..77501262	1375	5		1
Deletion313	chr9:130740519..130742131	1612	5		1
Deletion314	chr9:131065961..131068069	2108	5		1
Deletion315	chr1:195766694..195769937	3243	6	2	1
Deletion316	chr13:48849113..48852380	3267	6	3	1
Deletion317	chr7:1150593..1154198	3605	6	3	1
Deletion318	chr12:94864102..94867104	3002	6	7	1
Deletion319	chr16:75095861..75101564	5703	6	7	1
Deletion320	chr4:107275737..107282943	7206	6	8	1
Deletion321	chr7:125833111..125838832	5721	6	8	1
Deletion322	chr16:77141450..77166609	25159	6	12	3
Deletion323	chr3:26744649..26749192	4543	6	12	1
Deletion324	chr8:32799342..32811224	11882	6	14	1
Deletion325	chr3:60434792..60471641	36849	6	16	1
Deletion326	chr14:39679488..39687423	7935	6	17	1
Deletion327	chr12:37316113..37323290	7177	6	21	1
Deletion328	chr5:57359112..57369656	10544	6	29	1
Deletion329	chr16:82228294..82234555	6261	6	36	1
Deletion330	chr22:35472705..35478015	5310	6	36	1
Deletion331	chr5:151436586..151442693	6107	6	50	1
Deletion332	chr1:177873705..177874820	1115	6		1
Deletion333	chr10:24416845..24418614	1769	6		1
Deletion334	chr12:16311340..16312669	1329	6		1
Deletion335	chr12:22020690..22022735	2045	6		1
Deletion336	chr13:100691649..100694638	2989	6		1
Deletion337	chr13:105247165..105248117	952	6		1
Deletion338	chr13:89660579..89662896	2317	6		1
Deletion339	chr14:51447200..51448688	1488	6		1
Deletion340	chr15:85042764..85045085	2321	6		1
Deletion341	chr15:90378185..90380626	2441	6		1
Deletion342	chr16:83859849..83862463	2614	6		1
Deletion343	chr17:495631..497449	1818	6		1
Deletion344	chr17:76076238..76078503	2265	6		1
Deletion345	chr18:72476069..72477540	1471	6		1
Deletion346	chr19:61509051..61510582	1531	6		1
Deletion347	chr20:32705289..32708677	3388	6		1
Deletion348	chr21:46481312..46483280	1968	6		1
Deletion349	chr3:100381553..100385784	4231	6		1
Deletion350	chr3:136156523..136157256	733	6		1
Deletion351	chr4:182113782..182115446	1664	6		1
Deletion352	chr4:21066084..21067966	1882	6		1
Deletion353	chr5:133162060..133164481	2421	6		1
Deletion354	chr5:1716413..1717454	1041	6		1
Deletion355	chr5:1977081..1978552	1471	6		1
Deletion356	chr7:158363260..158364598	1338	6		1
Deletion357	chr8:120342354..120345513	3159	6		1
Deletion358	chr9:105607633..105609649	2016	6		1
Deletion359	chr9:109073041..109075713	2672	6		1
Deletion360	chr9:135682106..135683807	1701	6		1
Deletion361	chr9:137618199..137620309	2110	6		1
Deletion362	chr9:70993910..70995185	1275	6		1
Deletion363	chr9:95509967..95511777	1810	6		1
Deletion364	chr1:89248276..89251570	3294	7	2	1
Deletion365	chr11:45386073..45388265	2192	7	3	1
Deletion366	chr4:92150555..92155265	4710	7	7	1
Deletion367	chr13:98052016..98056719	4703	7	10	1
Deletion368	chr8:950784..955226	4442	7	13	1
Deletion369	chr15:53005498..53012084	6586	7	20	1
Deletion370	chr8:135152015..135158565	6550	7	24	1
Deletion371	chr11:94808965..94815565	6600	7	29	1
Deletion372	chr4:79488037..79494292	6255	7	30	1
Deletion373	chr4:190294862..190301481	6619	7	44	1
Deletion374	chr5:13469602..13475919	6317	7	63	1
Deletion375	chr1:234985468..234987510	2042	7		1
Deletion376	chr11:133375016..133376357	1341	7		1
Deletion377	chr11:92660770..92661810	1040	7		1
Deletion378	chr12:131377031..131378209	1178	7		1
Deletion379	chr18:53097603..53099818	2215	7		1
Deletion380	chr2:127390931..127393792	2861	7		1
Deletion381	chr22:25497547..25499965	2418	7		1
Deletion382	chr3:102003960..102005645	1685	7		1
Deletion383	chr3:195602260..195603277	1017	7		1
Deletion384	chr3:196047185..196048766	1581	7		1
Deletion385	chr4:182293526..182294272	746	7		1
Deletion386	chr5:178771489..178772716	1227	7		1
Deletion387	chr5:520440..521759	1319	7		1
Deletion388	chr6:134310288..134311578	1290	7		1
Deletion389	chr6:24056544..24057686	1142	7		1
Deletion390	chr6:63655520..63657333	1813	7		1
Deletion391	chr7:22401205..22403343	2138	7		1
Deletion392	chr7:70849508..70850907	1399	7		1
Deletion393	chr7:32356646..32359739	3093	8	9	1
Deletion394	chr2:21436622..21447281	10659	8	20	1
Deletion395	chr4:75860960..75867972	7012	8	23	1
Deletion396	chr5:2021345..2025331	3986	8	23	1
Deletion397	chr2:146579045..146593724	14679	8	43	1
Deletion398	chr11:1871812..1893628	21816	8	148	3
Deletion399	chr10:122216517..122219119	2602	8		1
Deletion400	chr10:4280042..4281840	1798	8		1
Deletion401	chr10:99024803..99027567	2764	8		1
Deletion402	chr13:41950824..41952000	1176	8		1
Deletion403	chr15:97474015..97475035	1020	8		1
Deletion404	chr16:69534772..69537394	2622	8		1
Deletion405	chr17:76189937..76190968	1031	8		1
Deletion406	chr2:137878144..137879200	1056	8		1
Deletion407	chr22:32110167..32113475	3308	8		1
Deletion408	chr3:48932466..48934184	1718	8		1
Deletion409	chr4:2367499..2368536	1037	8		1
Deletion410	chr6:152431635..152433960	2325	8		1
Deletion411	chr6:168459440..168461706	2266	8		1
Deletion412	chr6:66316389..66318821	2432	8		1
Deletion413	chr9:103483780..103484583	803	8		1
Deletion414	chr12:47011669..47015270	3601	9	3	1
Deletion415	chr13:48430839..48434851	4012	9	3	1
Deletion416	chr12:80663650..80668554	4904	9	26	1
Deletion417	chr5:108622952..108629146	6194	9	31	1
Deletion418	chr6:57530970..57537083	6113	9	39	1
Deletion419	chr1:216312227..216313207	980	9		1
Deletion420	chr12:42263981..42265752	1771	9		1
Deletion421	chr12:5091962..5093860	1898	9		1
Deletion422	chr13:113606985..113608428	1443	9		1
Deletion423	chr14:21951319..21952347	1028	9		1
Deletion424	chr17:29896960..29898968	2008	9		1
Deletion425	chr3:26425948..26427736	1788	9		1
Deletion426	chr5:11869402..11870577	1175	9		1
Deletion427	chr8:91684961..91686751	1790	9		1
Deletion428	chr18:38307694..38311765	4071	10	3	1
Deletion429	chr1:72538894..72584591	45697	10	7	2
Deletion430	chr4:187590423..187594703	4280	10	9	1
Deletion431	chr11:35326445..35356586	30141	10	47	1
Deletion432	chr13:108159708..108160564	856	10		1
Deletion433	chr15:97391695..97393453	1758	10		1
Deletion434	chr3:108520640..108523170	2530	10		1
Deletion435	chr13:56650380..56686872	36492	11	14	1
Deletion436	chr8:11282619..11284823	2204	11		1
Deletion437	chr1:143804291..143808458	4167	12	14	2
Deletion438	chr11:103772876..103778465	5589	12	27	1
Deletion439	chr1:154793009..154795658	2649	12		1
Deletion440	chr1:230525204..230526957	1753	12		1
Deletion441	chr13:42437746..42439516	1770	12		1
Deletion442	chr5:44830717..44831361	644	12		1
Deletion443	chr2:159667044..159670109	3065	13	3	1
Deletion444	chr8:126664265..126670635	6370	13	54	1
Deletion445	chr12:64813683..64816256	2573	14	2	1
Deletion446	chr1:20804410..20805442	1032	14		1
Deletion447	chr2:76380045..76381812	1767	15	3	1
Deletion448	chr10:127735158..127736076	918	15		1
Deletion449	chr6:4982128..4984258	2130	15		1
Deletion450	chr17:53042480..53044967	2487	16	3	1
Deletion451	chr15:33947366..33949640	2274	16		1
Deletion452	chr8:97589274..97591108	1834	16		1
Deletion453	chr8:129534271..129540514	6243	17	84	1
Deletion454	chr3:51072460..51074096	1636	17		1
Deletion455	chr4:108347203..108351360	4157	19	14	1
Deletion456	chr17:44391943..44392871	928	20		1
Deletion457	chr8:73950267..73956377	6110	37	79	1
Deletion458	chr1:208144526..208152778	8252		6	1
Deletion459	chr11:4921576..4935075	13499		6	1
Deletion460	chr2:195686937..195693305	6368		6	1
Deletion461	chr23:154439540..154456866	17326		6	1
Deletion462	chr23:95196275..95208489	12214		6	1
Deletion463	chr5:114277375..114289555	12180		6	1
Deletion464	chr8:15445847..15464107	18260		6	1
Deletion465	chr9:11614654..11674680	60026		6	1
Deletion466	chr10:124349062..124367180	18118		7	2
Deletion467	chr14:64428348..64433924	5576		7	1
Deletion468	chr15:98233444..98242608	9164		7	1
Deletion469	chr17:41012129..60347411	19335282		7	2
Deletion470	chr19:15292660..15319944	27284		7	1
Deletion471	chr2:208058503..208067805	9302		7	1
Deletion472	chr4:92242480..92279449	36969		7	1
Deletion473	chr5:150183110..150204651	21541		7	2
Deletion474	chr11:101069131..101081068	11937		8	1
Deletion475	chr15:74169193..74179780	10587		8	1
Deletion476	chr17:15727932..15740602	12670		8	1
Deletion477	chr2:34548333..34590256	41923		8	1
Deletion478	chr23:126423260..126431256	7996		8	1
Deletion479	chr5:57715737..57725794	10057		8	1
Deletion480	chr6:77154210..77160544	6334		8	1
Deletion481	chr7:49687812..49697120	9308		8	1
Deletion482	chr1:116030047..116034636	4589		9	1
Deletion483	chr1:245916861..245923250	6389		9	1
Deletion484	chr10:78016519..78021772	5253		9	1
Deletion485	chr12:74408885..75245653	836768		9	1
Deletion486	chr14:81568524..81575375	6851		9	1
Deletion487	chr20:14890491..14967077	76586		9	2
Deletion488	chr3:68714877..68723591	8714		9	1
Deletion489	chr6:74666822..74678616	11794		9	1
Deletion490	chr8:16304000..16322867	18867		9	1
Deletion491	chr12:1062973..1070614	7641		10	1
Deletion492	chr15:18837589..18851280	13691		10	1
Deletion493	chr4:115393625..115405360	11735		10	1
Deletion494	chr4:34455952..34506337	50385		10	1
Deletion495	chr4:94778025..94784668	6643		10	1
Deletion496	chr6:72883056..72891168	8112		10	1
Deletion497	chr7:93164177..93170504	6327		10	1
Deletion498	chr11:107287051..107293652	6601		11	1
Deletion499	chr19:19693785..19702128	8343		11	1
Deletion500	chr19:35080183..35085429	5246		11	1
Deletion501	chr3:112725715..112732409	6694		11	1
Deletion502	chr3:133469742..133478510	8768		11	1
Deletion503	chr3:199309845..199319389	9544		11	1
Deletion504	chr3:5510033..5515470	5437		11	1
Deletion505	chr3:60221535..60232593	11058		11	1
Deletion506	chr3:60564696..60804675	239979		11	1
Deletion507	chr4:147137628..147148072	10444		11	1
Deletion508	chr4:19167796..19441716	273920		11	1
Deletion509	chr12:6122945..6131265	8320		12	1
Deletion510	chr22:37685927..37718707	32780		12	1
Deletion511	chr6:103843961..103869843	25882		12	1
Deletion512	chr6:32560913..32650022	89109		12	3
Deletion513	chr11:92792204..92801754	9550		13	1
Deletion514	chr23:56810734..56824182	13448		13	1
Deletion515	chr4:139685331..139693245	7914		13	1
Deletion516	chr7:118618345..118622211	3866		13	1
Deletion517	chr7:158192414..158197639	5225		13	1
Deletion518	chr1:143607419..143618219	10800		14	1
Deletion519	chr11:47014084..47020499	6415		14	1
Deletion520	chr2:78927841..78935635	7794		14	1
Deletion521	chr4:122501144..122511238	10094		14	1
Deletion522	chr6:158987730..159015211	27481		14	2
Deletion523	chr7:100164797..100178925	14128		14	1
Deletion524	chr7:142154653..142176170	21517		14	1
Deletion525	chr15:68808870..68814840	5970		15	1
Deletion526	chr16:77232529..77301672	69143		15	3
Deletion527	chr2:4758293..4765410	7117		15	1
Deletion528	chr4:77182537..77191186	8649		15	1
Deletion529	chr6:165644621..165652608	7987		15	1
Deletion530	chr6:29949470..29957968	8498		15	3
Deletion531	chr6:51847147..51853925	6778		15	1
Deletion532	chr9:70927885..70933777	5892		15	1
Deletion533	chr1:78420789..78428636	7847		16	1
Deletion534	chr16:83994606..84004140	9534		16	1
Deletion535	chr2:48704125..48711639	7514		16	1
Deletion536	chr22:16149935..16159790	9855		16	1
Deletion537	chr3:192545766..192555537	9771		16	1
Deletion538	chr23:29451416..29874935	423519		17	1
Deletion539	chr13:60101653..60153223	51570		18	1
Deletion540	chr16:6155898..7081051	925153		18	2
Deletion541	chr14:84366665..84372225	5560		19	1
Deletion542	chr19:40541218..40554238	13020		19	1
Deletion543	chr6:24919829..24926448	6619		19	1
Deletion544	chr6:34045686..34052204	6518		19	1
Deletion545	chr16:76820068..77035075	215007		20	1
Deletion546	chr2:194397437..194407543	10106		20	1
Deletion547	chr4:3581167..3588642	7475		20	1
Deletion548	chr6:86765011..86775386	10375		20	1
Deletion549	chr12:13435673..13444929	9256		21	1
Deletion550	chr17:49206592..49217196	10604		21	1
Deletion551	chr3:60296239..60318709	22470		21	1
Deletion552	chr2:176973218..176980585	7367		22	1
Deletion553	chr5:103881906..103888521	6615		22	1
Deletion554	chr6:1975516..2214594	239078		22	2
Deletion555	chr8:51193343..51200931	7588		23	1
Deletion556	chr1:150822041..150856888	34847		25	1
Deletion557	chr10:107044260..107052418	8158		27	1
Deletion558	chr9:15805088..15813383	8295		28	1
Deletion559	chr10:77925541..77931935	6394		29	1
Deletion560	chr7:96313809..96320619	6810		30	1
Deletion561	chr11:92508457..92515924	7467		32	1
Deletion562	chr13:36969619..36984116	14497		33	1
Deletion563	chr1:105817304..105825607	8303		34	1
Deletion564	chr4:173661366..173671796	10430		34	1
Deletion565	chr2:35827398..35851566	24168		36	1
Deletion566	chr23:11634803..11641409	6606		39	1
Deletion567	chr11:124580512..124591032	10520		40	1
Deletion568	chr17:21153401..21161785	8384		60	1
Deletion569	chr8:1328261..1343522	15261		61	1

## Sheet: Tandem duplication
ID	Location	Span	1kb count	10kb count	Supercluster count
Tandem duplication1	chr11:1006855..1008099	1244	2	2	1
Tandem duplication2	chr14:105155057..105310373	155316	2	2	2
Tandem duplication3	chr18:72129204..74020304	1891100	2	3	1
Tandem duplication4	chr19:39574310..39575408	1098	2	3	1
Tandem duplication5	chr2:232911735..233021151	109416	2	3	1
Tandem duplication6	chr5:115237431..115472277	234846	2	4	1
Tandem duplication7	chr9:116124697..116131512	6815	2	4	1
Tandem duplication8	chr17:46513525..46634826	121301	2	6	1
Tandem duplication9	chr3:190390230..190754675	364445	2	7	1
Tandem duplication10	chr10:121590007..121657754	67747	2	8	1
Tandem duplication11	chr2:212681841..212690171	8330	2	8	1
Tandem duplication12	chr10:15192866..15279256	86390	2	11	1
Tandem duplication13	chr10:114630357..114840249	209892	2	21	1
Tandem duplication14	chr15:65086236..65245494	159258	2	30	1
Tandem duplication15	chr12:98954850..98988973	34123	3	2	1
Tandem duplication16	chr8:124279678..124322382	42704	3	10	1
Tandem duplication17	chr3:5645217..5694110	48893	3	22	1
Tandem duplication18	chr22:36042359..36055889	13530	3	24	1
Tandem duplication19	chr1:204449576..204454249	4673	3		1
Tandem duplication20	chr10:127181064..127187106	6042	3		1
Tandem duplication21	chr11:26565449..26567303	1854	3		1
Tandem duplication22	chr14:93900931..93916366	15435	3		1
Tandem duplication23	chr2:10898502..10901619	3117	3		1
Tandem duplication24	chr23:120409669..120410516	847	3		1
Tandem duplication25	chr11:18908776..18950832	42056	4	9	2
Tandem duplication26	chr18:52840151..53077823	237672	4	13	1
Tandem duplication27	chr7:110104241..110126423	22182	4	13	2
Tandem duplication28	chr18:96922..101387	4465	4	17	2
Tandem duplication29	chr8:64674766..64699412	24646	4	19	1
Tandem duplication30	chr17:15886562..15891610	5048	4		1
Tandem duplication31	chr5:104090241..104091542	1301	4		1
Tandem duplication32	chr9:133608558..133611787	3229	4		1
Tandem duplication33	chr3:189543085..189559465	16380	5	3	2
Tandem duplication34	chr8:58279314..58286047	6733	5	3	2
Tandem duplication35	chr7:110052829..110093179	40350	5	13	2
Tandem duplication36	chr2:61332889..61410820	77931	5	17	1
Tandem duplication37	chr12:78679333..78686668	7335	5		1
Tandem duplication38	chr3:99603904..100086181	482277	6	12	1
Tandem duplication39	chr12:64623468..64705518	82050	6	14	1
Tandem duplication40	chr3:60516338..60519237	2899	6		1
Tandem duplication41	chr3:113074307..113253721	179414	7	8	3
Tandem duplication42	chr6:20484159..20732747	248588	8	11	1
Tandem duplication43	chr7:126829828..127127612	297784	8	19	1
Tandem duplication44	chr14:20423978..20483358	59380		6	1
Tandem duplication45	chr15:42246361..42357754	111393		6	1
Tandem duplication46	chr2:7934704..7939336	4632		6	1
Tandem duplication47	chr23:29294404..29426210	131806		6	1
Tandem duplication48	chr1:159636652..159652446	15794		7	1
Tandem duplication49	chr14:105157080..105179585	22505		7	2
Tandem duplication50	chr14:105789524..105797400	7876		7	1
Tandem duplication51	chr11:18900350..18920221	19871		8	2
Tandem duplication52	chr11:56222244..56232301	10057		8	1
Tandem duplication53	chr7:75972618..76466253	493635		8	2
Tandem duplication54	chr1:191188740..191483191	294451		9	1
Tandem duplication55	chr19:59421073..59435225	14152		9	1
Tandem duplication56	chr4:91938719..92347351	408632		9	1
Tandem duplication57	chr12:64537120..65221769	684649		11	1
Tandem duplication58	chr2:138870793..139237314	366521		11	1
Tandem duplication59	chr7:100384623..100401357	16734		11	2
Tandem duplication60	chr6:159201535..159269597	68062		12	1
Tandem duplication61	chr12:17852833..17855744	2911		13	1
Tandem duplication62	chr23:45437724..45478951	41227		13	3
Tandem duplication63	chr16:6945422..6962420	16998		16	1
Tandem duplication64	chr20:47672344..47817447	145103		16	1
Tandem duplication65	chr16:3152696..3184948	32252		18	1
Tandem duplication66	chr6:159027237..159153799	126562		18	2
Tandem duplication67	chr15:75066028..75074354	8326		20	1
Tandem duplication68	chr11:10324426..10446145	121719		25	1
Tandem duplication69	chr2:119636060..119713636	77576		25	1
Tandem duplication70	chr8:126206909..126235936	29027		27	1
Tandem duplication71	chr17:68060867..68230706	169839		28	1

## Sheet: Unpaired inversion
ID	Chr	Strand L	Location L	Strand R	Location R	Span	1kb count	10kb count	Supercluster count
Unpaired inversion1	chr6	+	12531814	-	12540299	8485	2	2	1
Unpaired inversion2	chr3	-	164028317	+	164037436	9119	2	4	2
Unpaired inversion3	chr1	-	43832121	+	43839374	7253	2	5	2
Unpaired inversion4	chr1	+	43824139	-	43832407	8268	2	5	2
Unpaired inversion5	chr2	+	85388893	-	85424292	35399	2	5	1
Unpaired inversion6	chr7	+	100395395	-	100405388	9993	2	5	2
Unpaired inversion7	chr8	-	6143000	+	6150898	7898	2	6	1
Unpaired inversion8	chr17	-	40801967	+	40809035	7068	2	13	2
Unpaired inversion9	chr10	+	73748471	-	73777245	28774	2	18	2
Unpaired inversion10	chr1	-	16917444	+	232979092	216061648	2	22	2
Unpaired inversion11	chr1	-	238182723	+	238191988	9265	3	2	1
Unpaired inversion12	chr3	+	189541823	-	189555902	14079	3	2	2
Unpaired inversion13	chr6	-	107276811	+	107284604	7793	3	2	1
Unpaired inversion14	chr8	+	43212067	-	43216164	4097	3	2	2
Unpaired inversion15	chr11	+	65771127	-	65780094	8967	3	4	2
Unpaired inversion16	chr20	-	57347298	+	57368464	21166	3		1
Unpaired inversion17	chr21	-	26296161	+	26297438	1277	3		2
Unpaired inversion18	chr21	+	26295103	-	26296295	1192	3		2
Unpaired inversion19	chr5	+	85226186	-	118227278	33001092	3		1
Unpaired inversion20	chr21	-	26942731	+	26950970	8239	4	2	1
Unpaired inversion21	chr10	-	73630653	+	73763886	133233	4	19	2
Unpaired inversion22	chr10	+	131253695	-	131257271	3576	4	36	1
Unpaired inversion23	chr16	-	47463381	+	47471641	8260	5	5	1
Unpaired inversion24	chr11	-	99195406	+	99196236	830	5		1
Unpaired inversion25	chr11	-	65775884	+	65779651	3767	6	5	2
Unpaired inversion26	chr4	-	33318379	+	33338839	20460	7	7	1
Unpaired inversion27	chr8	-	43212064	+	43214045	1981	7	10	2
Unpaired inversion28	chr14	-	105232214	+	105240024	7810		6	1
Unpaired inversion29	chr3	-	189537564	+	189545795	8231		6	2
Unpaired inversion30	chr1	+	146196759	-	146819334	622575		7	3
Unpaired inversion31	chr9	+	114905793	-	114914904	9111		7	1
Unpaired inversion32	chr14	+	34079521	-	34094170	14649		9	1
Unpaired inversion33	chr11	+	48344219	-	49993640	1649421		10	1
Unpaired inversion34	chr23	-	148428508	+	148866774	438266		11	1
Unpaired inversion35	chr23	+	148458654	-	148912375	453721		17	1

## Sheet: Ioslated translocation
ID	Chr L	Strand L	location L	Chr R	Strand R	Location R	1kb count	10kb count	Supercluster count
Isolated translocation1	1	+	102627426	8	-	43216165	2	2	2
Isolated translocation2	4	-	38412347	7	-	158076006	2	2	1
Isolated translocation3	17	+	40825783	18	+	259014	2	31	2
Isolated translocation4	10	-	135350681	18	+	97469	3	3	2
Isolated translocation5	12	+	71525631	15	-	92689371	3	9	1
Isolated translocation6	10	-	100016242	16	+	77493268	3	31	1
Isolated translocation7	8	-	67546997	16	+	671142	3	37	1
Isolated translocation8	2	+	143727650	18	-	67767885	3		1
Isolated translocation9	4	-	191062934	20	-	28195784	3		1
Isolated translocation10	9	+	139525303	17	-	38755448	3		3
Isolated translocation11	1	-	9044817	14	+	92782266	4	3	1
Isolated translocation12	3	+	157879795	17	-	7521943	4		1
Isolated translocation13	5	+	21609010	6	-	57683833	9	4	1
Isolated translocation14	2	+	132831520	13	+	18543340		6	1
Isolated translocation15	6	+	324662	16	-	33334003		7	1
Isolated translocation16	14	-	105557026	15	-	19988489		7	3

## Sheet: Inversion
ID	Inversion Segment	Span	1kb count 1	1kb count 2	10kb count 1	10kb count 2	Supercluster count
Inversion1	chr3:44716399..44716812	13335	2	2	2	4	1	1
Inversion2	chr23:48900531..48906256	7361	2	3	6	13	2	2
Inversion3	chr7:40845939..40846956	2785	3	2	6	2	1	1
Inversion4	chr10:46443465..46479455	36657	3	4	51	58	2	2
Inversion5	chr3:113090617..113113440	30010	4	3	4	7	3	3
Inversion6	chr12:12436362..12437693	2605	4	5	5	3	2	2
Inversion7	chr8:75250493..75257887	8037	5	2	26	19	2	2
Inversion8	chr8:140579621..140682055	102612	5	4	64	99	2	2
Inversion9	chr6:168835571..168836549	2541	5	5	8	10	2	2
Inversion10	chr1:225753536..225755814	16101			7	7	2	2
Inversion11	chr10:37434122..37440369	13069			7	6	2	2
Inversion12	chr8:48379018..48391912	24471			7	18	2	2
Inversion13	chr3:188620016..188624585	17467			8	10	2	2
Inversion14	chr12:85765818..85773707	16271			9	16	2	2
Inversion15	chr2:138723193..138725057	15337			9	6	2	2
Inversion16	chr12:17817397..17899917	93836			11	12	2	2
Inversion17	chr11:99376292..99410893	44937			14	8	2	2
Inversion18	chr23:100743830..100752858	18858			14	20	2	2
Inversion19	chr10:93193427..93195627	15138			15	10	2	2
Inversion20	chr21:40317958..40326898	17239			20	9	2	2
Inversion21	chr11:301980..307884	11592			22	24	2	2
Inversion22	chr23:149322193..149335926	21591			24	15	2	2
Inversion23	chr1:2475305..2488869	16925			28	36	2	2
Inversion24	chr16:73797623..73814092	19857			35	93	2	2
Inversion25	chr7:106846771..106849699	14165			6	6	2	2
Inversion26	chr23:46696139..46711818	23246			7	9	2	2
Inversion27	chr4:89066621..89077134	14941			12	29	2	2

## Sheet: Insertion
Description	Parental Segment	Insertion Segment	Insertion Span	1kb count 1	1kb count 2	10kb count 1	10kb count 2	Supercluster count1	Supercluster count2
Diff Chrom, direct insertion	chr4:66096396..66097210	chr2:41905031..41905985	954	3	4			2	2
Diff Chrom, inverse insertion	chr8:128602957..128603362	chr3:112756805..112757690	885	3	6	4	12	2	2
Same Chrom, direct insertion	chr9:119843842..119846788	chr9:119809653..119810401	748	3	6			2	2
Diff Chrom, direct insertion	chr13:59646524..59658522	chr12:95887081..95889673	2592			10	6	2	2
Same Chrom, direct insertion	chr1:102938300..102941378	chr1:102686139..102695385	9246			11	14	2	2
Diff Chrom, direct insertion	chr16:78285658..78290025	chr10:100703489..100710396	6907			13	9	2	2
Same Chrom, direct insertion	chr10:64101876..64107009	chr10:64038807..64053105	14298			20	9	2	2
Same Chrom, inverse insertion	chr11:1915708..1918406	chr11:1871937..1893474	21537			36	13	3	3

## Sheet: Intra-chr complex
ID	Chr	Location L	Strand L	Location R	Strand R	Span	1kb count	10kb count	Supercluster count
Intra-chr complex1	chr2	+	132743459	+	132747068	3609	2	2	71
Intra-chr complex2	chr3	+	176285528	-	176330916	45388	2	7	4
Intra-chr complex3	chr10	+	41698820	+	41716912	18092	2	8	71
Intra-chr complex4	chr3	+	176281053	+	176352824	71771	2	13	4
Intra-chr complex5	chr11	+	51428705	+	51430165	1460	3		38
Intra-chr complex6	chr2	+	91654711	+	91660480	5769	3		38
Intra-chr complex7	chr4	+	190917660	+	190920201	2541	3		14
Intra-chr complex8	chr4	+	190843120	+	190847324	4204	4	5	21
Intra-chr complex9	chr1	+	815986	+	5651530	4835544	4	8	71
Intra-chr complex10	chr17	+	21271018	+	22337085	1066067	4		14
Intra-chr complex11	chr9	+	67911305	+	67913659	2354	4		38
Intra-chr complex12	chr17	+	21261468	+	21264262	2794	5		14
Intra-chr complex13	chr2	+	132733830	+	132735384	1554	5		38
Intra-chr complex14	chr16	+	33861145	+	33862707	1562	6		38
Intra-chr complex15	chr3	+	176337531	+	176353426	15895	7	7	4
Intra-chr complex16	chr4	+	67946845	+	67949376	2531	12	18	71
Intra-chr complex17	chr17	+	38737942	+	38755718	17776	32	14	7
Intra-chr complex18	chr17	+	38756377	-	38822174	65797	63	12	7
Intra-chr complex19	chr21	+	10116406	+	10133308	16902		6	71
Intra-chr complex20	chr17	+	21192081	-	21294217	102136		9	21
Intra-chr complex21	chr21	+	10152435	+	10161329	8894		10	71
Intra-chr complex22	chr17	+	21190815	-	22359492	1168677		13	21
Intra-chr complex23	chr17	+	21285255	+	22334159	1048904		22	21
Intra-chr complex24	chr21	+	9802882	+	9850119	47237		6	71
Intra-chr complex25	chr17	-	38755793	+	38819199	63406		9	7
Intra-chr complex26	chr3	-	176334565	+	176344707	10142		11	4
Intra-chr complex27	chr4	-	190823617	+	190850757	27140		60	21
Intra-chr complex28	chr4	+	190822659	-	190836839	14180		77	21

## Sheet: Inter-chr complex
ID	Chr L	Strand L	Location L	Chr R	Strand R	Location R	1kb count	10kb count	Supercluster count
Inter-chr complex1	chr10	+	41720651	11	+	54765869	2	2	71
Inter-chr complex2	chr13	+	26931791	16	-	33868620	2	2	71
Inter-chr complex3	chr10	-	127573889	13	-	19268607	2	4	71
Inter-chr complex4	chr2	-	132729218	16	+	33858594	2	12	71
Inter-chr complex5	chr2	+	132752345	16	-	33873084	2	19	71
Inter-chr complex6	chr16	+	33866802	17	+	42567932	3	2	71
Inter-chr complex7	chr8	-	47023898	9	-	66563315	3	2	71
Inter-chr complex8	chr4	-	190435257	9	-	67915290	3	3	71
Inter-chr complex9	chr4	+	190436032	9	+	67909156	3	3	71
Inter-chr complex10	chr4	+	190432395	9	+	67910639	3	4	71
Inter-chr complex11	chr4	-	190432052	9	-	67914118	3	4	71
Inter-chr complex12	chr4	-	67948139	10	+	41717899	3	4	71
Inter-chr complex13	chr11	-	51429961	23	-	58578006	3		38
Inter-chr complex14	chr12	-	36368797	16	+	33876050	3		38
Inter-chr complex15	chr16	-	46096230	17	+	30502259	3		38
Inter-chr complex16	chr16	+	33873065	17	-	30502386	3		38
Inter-chr complex17	chr2	-	132733709	13	-	26931724	3		38
Inter-chr complex18	chr4	+	77026246	6	+	119600309	3		38
Inter-chr complex19	chr6	-	82087240	16	+	33857831	3		38
Inter-chr complex20	chr2	+	132735926	17	-	42589370	4	2	71
Inter-chr complex21	chr1	+	154452937	2	-	132731728	4		38
Inter-chr complex22	chr11	+	84872780	19	-	23976614	4		38
Inter-chr complex23	chr12	+	34724166	19	+	32448609	4		38
Inter-chr complex24	chr16	-	33858571	23	+	136348070	4		38
Inter-chr complex25	chr17	-	28173866	23	-	108184064	4		38
Inter-chr complex26	chr2	-	132739665	17	+	42567932	5		38
Inter-chr complex27	chr2	+	132737362	17	-	42569544	5		38
Inter-chr complex28	chr8	-	70764955	17	+	28173549	5		38
Inter-chr complex29	chr2	+	132752346	6	-	119600368	6	5	71
Inter-chr complex30	chr11	+	84872785	19	+	40758537	6		38
Inter-chr complex31	chr1	-	91625726	2	-	132745755	7	12	71
Inter-chr complex32	chr6	-	119600330	12	+	34263894	9		38
Inter-chr complex33	chr1	-	91625378	6	+	119600284	10		38
Inter-chr complex34	chr1	+	91625599	2	+	132729309		6	71
Inter-chr complex35	chr1	-	91625395	16	+	33857831		6	71
Inter-chr complex36	chr17	-	21249426	20	-	25784659		6	21
Inter-chr complex37	chr2	+	132746754	23	+	136348079		6	71
Inter-chr complex38	chr1	+	5655120	16	+	33829204		7	71
Inter-chr complex39	chr2	-	132736622	20	-	26136880		7	71
Inter-chr complex40	chr9	-	67911816	16	-	33841607		7	71
Inter-chr complex41	chr1	-	154453170	17	-	42568958		8	71
Inter-chr complex42	chr11	+	84872907	23	-	136348232		9	71
Inter-chr complex43	chr6	-	119600394	16	-	33870573		12	71
Inter-chr complex44	chr2	+	132751224	11	-	84872895		14	71
Inter-chr complex45	chr2	+	132752729	17	+	30502259		14	71
Inter-chr complex46	chr1	+	91625675	16	-	33871420		25	71
Inter-chr complex47	chr21	-	10071266	7	-	151601659		6	71
Inter-chr complex48	chr7	-	151601790	21	-	10084953		6	71
Inter-chr complex49	chr21	-	10117844	7	-	151706426		24	71
Inter-chr complex50	chr21	+	10119505	7	+	151743826		24	71

## Sheet: Legend
ID	specific tructural variation ID
Location	the coordinate of deletion or tandem duplication
Span	size of deleted or tandremrepeated genomic segment or distance between breakpoints on different strands of the same chromosome
1kb count	cluster count of 1kb library
10kb count	cluster count of 10kb library
Supercluster count	number of clusters which are close to each other (supercluster size)
Chr	chromosome
Strand L	strand of the left anchor of the cluster
Location L	breakpoint position of the left anchor of the cluster
Strand R	strand of the right anchor of the cluster
Location R	breakpoint position of the right anchor of the cluster
Chr L	chromosome of the left anchor of the cluster
Chr R	chromosome of the right anchor of the cluster
Inversion Segment	for inversions: coordinates of inverted regions
1kb count 1	for inversion and insertion: there are two clusters of one inversion or insertion, the count of one cluster from 1kb library
1kb count 2	for inversion and insertion: there are two clusters of one inversion or insertion, the count of the other cluster from 1kb library
10kb count 1	for inversion and insertion: there are two clusters of one inversion or insertion, the count of one cluster from 10kb library
10kb count 2	for inversion and insertion: there are two clusters of one inversion or insertion, the count of the other cluster from 10kb library
Supercluster count1	for inversion and insertion: there are two clusters of one inversion or insertion, the number of clusters which are close to each other for one of the cluster
Supercluster count2	for inversion and insertion: there are two clusters of one inversion or insertion, the number of clusters which are close to each other for the other cluster
Parental Segment	for insertion: coordinate of the parental chromosome where the fragment is inserted
Insertion Segment	for insertion: coordinate of the inserted fragment
Insertion Span	for insertion: size of inserted genomic fragment
