# Supplementary material for: Long Span DNA Paired-End-Tag (DNA-PET) Sequencing Strategy for the Interrogation of Genomic Structural Mutations and Fusion-Point-Guided Reconstruction of Amplicons
Source: PLoS One. 2012 Sep 28;7(9):e46152. doi: 10.1371/journal.pone.0046152 (PMC3461012; doi:10.1371/journal.pone.0046152)
Supplement: Table S8 — K562 structural variations. (XLS) [file pone.0046152.s008.xls]

## Sheet: Deletion
ID	Deleted region	Span	1kb count	10kb count	20kb count	Supercluster count
Deletion1	chr4:92150194..92177217	5039	2	2	2	0
Deletion2	chr12:129697737..129709128	2428	2	2		0
Deletion3	chr6:47671885..47676620	3155	2	2		0
Deletion4	chr4:135652269..135658563	3396	2	2		0
Deletion5	chr7:151911845..151919797	3727	2	2		0
Deletion6	chr4:21969234..21974434	2553	2	3		1
Deletion7	chr4:83147610..83153389	2808	2	3		1
Deletion8	chr23:143234517..143268570	3348	2	4	2	0
Deletion9	chr10:108020193..108031197	2676	2	4		1
Deletion10	chr23:144229596..144241225	2928	2	4		1
Deletion11	chr5:111492992..111509591	11424	2	4		1
Deletion12	chr4:136307671..136333567	6042	2	5	2	0
Deletion13	chr9:87911887..87922172	3087	2	5		1
Deletion14	chr19:3123751..3135046	3225	2	5		1
Deletion15	chr21:24217363..24227929	4386	2	5		1
Deletion16	chr20:51718681..51756187	6888	2	6	2	0
Deletion17	chr5:90535471..90555567	2542	2	6	3	1
Deletion18	chr10:37849979..37932925	38165	2	6	30	2
Deletion19	chr6:17484698..17497703	4850	2	7		1
Deletion20	chr3:99892780..99906072	4956	2	7		1
Deletion21	chr3:87997094..88067402	48830	2	8	24	1
Deletion22	chr4:189602065..189613420	90	2	8		1
Deletion23	chr2:1512757..1524566	321	2	8		1
Deletion24	chr5:163678345..164385215	683412	2	9	45	1
Deletion25	chr4:103547839..103559019	3721	2	9		1
Deletion26	chr2:159667034..159678105	3064	2	10		1
Deletion27	chr18:62057701..62070976	5150	2	10		1
Deletion28	chr17:41017746..60348743	19328422	2	10		3
Deletion29	chr5:46306003..46344172	5977	2	11	2	0
Deletion30	chr15:74495241..74773395	257369	2	11	27	1
Deletion31	chr12:1064242..1078374	6555	2	11		1
Deletion32	chr12:116125108..116156309	2932	2	12	2	0
Deletion33	chr4:177372638..177410979	9632	2	12	15	1
Deletion34	chr18:74230641..74241844	3680	2	12		1
Deletion35	chr9:139893410..139905473	4467	2	12		3
Deletion36	chr4:81106352..81120199	7131	2	12		1
Deletion37	chr23:85491274..85520311	5269	2	13	3	1
Deletion38	chr16:19852727..19905008	1586	2	13	45	2
Deletion39	chr8:50883316..50895019	3835	2	13		1
Deletion40	chr3:68822184..68859148	8476	2	15	17	1
Deletion41	chr6:153999282..154010438	3942	2	18		1
Deletion42	chr3:175731579..175764635	7186	2	20	10	1
Deletion43	chr22:22603345..22668661	38053	2	20	26	1
Deletion44	chr8:39350846..39531098	155559	2	21	68	1
Deletion45	chr1:235162384..235199039	5615	2	23	5	1
Deletion46	chr17:65966472..65998680	6696	2	23	8	1
Deletion47	chr16:25246888..25258439	3900	2	24		1
Deletion48	chr17:12293827..12323171	6878	2	26	14	1
Deletion49	chr1:26331971..26344321	5698	2	27		1
Deletion50	chr19:9141446..9177432	3919	2	31	30	1
Deletion51	chr2:219760479..219791221	4051	2	32	3	1
Deletion52	chr1:216248896..216288739	6395	2	32	18	1
Deletion53	chr9:133250166..133263481	6195	2	33		1
Deletion54	chr10:27038543..27050528	3724	2	47		1
Deletion55	chr2:9842894..9854884	3800	2	51		1
Deletion56	chr14:105443793..105482019	6416	2	63	33	1
Deletion57	chr10:103593134..103815465	193057	2	82	143	1
Deletion58	chr6:57404909..57438414	5263	2		14	1
Deletion59	chr7:16138207..16144343	2579	3	2		0
Deletion60	chr19:21694783..21703749	3341	3	2		0
Deletion61	chr2:34377073..34386400	2351	3	3		1
Deletion62	chr7:100787581..100799795	3361	3	3		1
Deletion63	chr9:78109047..78130301	3055	3	5	4	1
Deletion64	chr5:146450884..146535863	40491	3	5	71	1
Deletion65	chr9:83514036..83522820	2763	3	5		1
Deletion66	chr5:53496567..53628525	101089	3	6	73	1
Deletion67	chr4:53032933..53047881	6165	3	6		1
Deletion68	chr11:103772621..103801088	6097	3	9	2	0
Deletion69	chr13:49967195..50003026	6086	3	9	8	1
Deletion70	chr1:211068778..211104431	11599	3	9	10	1
Deletion71	chr4:20769585..20784428	6635	3	9		1
Deletion72	chr14:66104921..66237989	102478	3	10	39	1
Deletion73	chr20:21233779..21245714	3029	3	10		1
Deletion74	chr11:94579746..94589158	3560	3	10		1
Deletion75	chr19:14907033..14918231	3681	3	11		1
Deletion76	chr5:135142859..135155722	6331	3	11		1
Deletion77	chr13:22530188..22551152	5165	3	12	2	0
Deletion78	chr16:18739985..18772504	6813	3	12	6	1
Deletion79	chr20:41704682..41716132	3417	3	12		1
Deletion80	chr3:100381529..100393027	3643	3	12		1
Deletion81	chr22:22525615..22548891	3035	3	14	2	1
Deletion82	chr5:57359069..57377647	10593	3	14		1
Deletion83	chr22:22230112..22241609	3466	3	16		2
Deletion84	chr6:77154067..77190866	5326	3	17	2	0
Deletion85	chr20:53867809..53904432	6227	3	17	5	1
Deletion86	chr14:65841322..66007913	141686	3	17	36	1
Deletion87	chr4:147138797..147173418	8429	3	18	26	1
Deletion88	chr5:180307494..180401115	55911	3	20	49	1
Deletion89	chr1:16241302..16268395	14984	3	22		2
Deletion90	chr23:126425095..126459283	4996	3	24	2	0
Deletion91	chr1:56603532..56635866	4078	3	25	4	1
Deletion92	chr5:120830747..120842432	4633	3	25		1
Deletion93	chr19:35080162..35092423	5158	3	31		1
Deletion94	chr17:36682452..36714391	3512	3	34	59	1
Deletion95	chr11:134107067..134133862	111	3	43	7	1
Deletion96	chr2:172614259..172627162	4564	3	52		1
Deletion97	chr8:40893561..40925822	5443	3	86	8	1
Deletion98	chr5:88067492..88084319	679	3		2	0
Deletion99	chr7:108139640..108175838	967	3		2	0
Deletion100	chr15:85500831..85506231	991	3		2	0
Deletion101	chr7:83681769..83702451	1030	3		2	0
Deletion102	chr7:140760058..140777181	1276	3		2	0
Deletion103	chr11:29924120..29959879	1407	3		2	0
Deletion104	chr12:51372015..51386676	2299	3		2	1
Deletion105	chr1:244204377..244233656	2691	3		2	1
Deletion106	chr1:238683515..238716501	512	3		3	1
Deletion107	chr1:230489429..230523835	967	3		3	1
Deletion108	chr7:81279232..81302175	1829	3		3	1
Deletion109	chr2:174798828..174800309	400	3			1
Deletion110	chr5:53212648..53214245	416	3			1
Deletion111	chr7:113740689..113742175	444	3			1
Deletion112	chr9:111469984..111471469	450	3			1
Deletion113	chr5:99951351..99952837	452	3			1
Deletion114	chr20:35248918..35250382	464	3			1
Deletion115	chr2:158427129..158428600	531	3			1
Deletion116	chr10:54530677..54532154	531	3			1
Deletion117	chr1:218351909..218353362	536	3			1
Deletion118	chr6:32421722..32423232	537	3			1
Deletion119	chr6:159586690..159588196	541	3			2
Deletion120	chr7:38479430..38480887	549	3			1
Deletion121	chr4:112028025..112029497	559	3			1
Deletion122	chr1:102820237..102821724	567	3			1
Deletion123	chr18:60536726..60538193	571	3			1
Deletion124	chr7:68099907..68101370	579	3			1
Deletion125	chr7:845538..847093	584	3			1
Deletion126	chr5:114759075..114760617	591	3			2
Deletion127	chr2:1780483..1781935	600	3			1
Deletion128	chr1:65454675..65456233	601	3			1
Deletion129	chr1:159201418..159202918	611	3			1
Deletion130	chr4:80424606..80426092	629	3			1
Deletion131	chr15:91316773..91318244	629	3			1
Deletion132	chr12:41940521..41942015	642	3			1
Deletion133	chr20:23051102..23052571	644	3			1
Deletion134	chr12:52531460..52532915	648	3			1
Deletion135	chr7:57368620..57370087	650	3			1
Deletion136	chr5:64321617..64323135	654	3			1
Deletion137	chr20:5482367..5483877	661	3			1
Deletion138	chr11:81233616..81235184	664	3			1
Deletion139	chr10:47112538..47114080	668	3			2
Deletion140	chr14:70507291..70508788	680	3			1
Deletion141	chr5:80786706..80788185	689	3			1
Deletion142	chr23:40389755..40391255	702	3			1
Deletion143	chr12:30809467..30811134	706	3			1
Deletion144	chr11:103685535..103687005	712	3			1
Deletion145	chr1:69715994..69717481	731	3			1
Deletion146	chr15:37531503..37533092	733	3			1
Deletion147	chr23:17430524..17432061	738	3			1
Deletion148	chr16:79676579..79678047	761	3			1
Deletion149	chr20:6098873..6100337	761	3			1
Deletion150	chr16:79026039..79027515	770	3			1
Deletion151	chr4:61251814..61253309	770	3			1
Deletion152	chr4:181786035..181787574	781	3			1
Deletion153	chr20:32579368..32580854	784	3			1
Deletion154	chr1:239426948..239428446	789	3			1
Deletion155	chr7:95223839..95225336	796	3			1
Deletion156	chr21:36786175..36787700	797	3			1
Deletion157	chr2:165975694..165977222	804	3			1
Deletion158	chr5:8079898..8081373	807	3			1
Deletion159	chr1:245012772..245014238	807	3			1
Deletion160	chr14:50478570..50480344	817	3			1
Deletion161	chr5:180501744..180503669	839	3			1
Deletion162	chr8:13822296..13823777	840	3			1
Deletion163	chr7:14415126..14416611	847	3			1
Deletion164	chr3:12277386..12279221	852	3			1
Deletion165	chr1:216852012..216853486	859	3			1
Deletion166	chr19:373970..375433	862	3			1
Deletion167	chr8:97166867..97168466	864	3			1
Deletion168	chr7:52062404..52063859	873	3			2
Deletion169	chr18:41514727..41516186	874	3			1
Deletion170	chr4:126086571..126088042	880	3			1
Deletion171	chr13:54838987..54840444	880	3			1
Deletion172	chr13:24542745..24544211	887	3			1
Deletion173	chr13:68864463..68865929	889	3			1
Deletion174	chr4:1572751..1574496	890	3			1
Deletion175	chr7:52074585..52076043	914	3			2
Deletion176	chr8:17309419..17310942	916	3			1
Deletion177	chr3:115948592..115950049	918	3			1
Deletion178	chr4:100288743..100290212	921	3			1
Deletion179	chr15:56699640..56701104	921	3			1
Deletion180	chr4:95717893..95719347	927	3			2
Deletion181	chr6:17579709..17581208	933	3			1
Deletion182	chr2:181633904..181635439	934	3			1
Deletion183	chr11:17152344..17153839	934	3			1
Deletion184	chr7:14876777..14878312	935	3			1
Deletion185	chr4:88250951..88252407	936	3			1
Deletion186	chr7:95904850..95906355	939	3			1
Deletion187	chr5:539803..541283	940	3			3
Deletion188	chr4:69994086..69995589	950	3			1
Deletion189	chr8:41397966..41399504	951	3			1
Deletion190	chr12:32854825..32856330	956	3			1
Deletion191	chr13:112838616..112840141	967	3			2
Deletion192	chr6:12010840..12012335	974	3			1
Deletion193	chr15:57499963..57501483	974	3			1
Deletion194	chr3:124679995..124681459	988	3			1
Deletion195	chr6:159571772..159573337	994	3			2
Deletion196	chr2:209159328..209160823	996	3			1
Deletion197	chr15:96634502..96636035	998	3			1
Deletion198	chr13:112505927..112507382	999	3			1
Deletion199	chr7:134000118..134001616	999	3			1
Deletion200	chr11:119224303..119225791	1000	3			1
Deletion201	chr5:10627747..10629270	1004	3			1
Deletion202	chr1:71513578..71515123	1015	3			1
Deletion203	chr1:178449939..178451398	1018	3			1
Deletion204	chr6:74477743..74479249	1026	3			1
Deletion205	chr1:245688153..245689627	1028	3			1
Deletion206	chr13:89957780..89959319	1036	3			1
Deletion207	chr10:104518086..104519579	1041	3			1
Deletion208	chr7:158572351..158573883	1041	3			3
Deletion209	chr6:46074967..46076429	1042	3			1
Deletion210	chr5:54436916..54438381	1047	3			1
Deletion211	chr7:103974074..103975556	1052	3			1
Deletion212	chr2:8533606..8535087	1060	3			1
Deletion213	chr8:59240559..59242071	1060	3			1
Deletion214	chr3:26760965..26762477	1065	3			1
Deletion215	chr18:24356217..24357721	1067	3			1
Deletion216	chr1:238707248..238708785	1076	3			2
Deletion217	chr16:69721843..69723363	1078	3			1
Deletion218	chr4:82210293..82211752	1082	3			1
Deletion219	chr1:91686607..91688110	1083	3			1
Deletion220	chr1:114844908..114846402	1086	3			1
Deletion221	chr4:89900232..89901729	1086	3			1
Deletion222	chr5:405267..406732	1094	3			2
Deletion223	chr20:52725662..52727208	1098	3			1
Deletion224	chr8:142426781..142428321	1109	3			1
Deletion225	chr1:226089960..226091477	1115	3			1
Deletion226	chr3:100519483..100520986	1121	3			1
Deletion227	chr4:178393463..178394976	1124	3			1
Deletion228	chr16:19137424..19138914	1125	3			1
Deletion229	chr8:107579483..107581066	1125	3			1
Deletion230	chr14:56100583..56102098	1128	3			1
Deletion231	chr2:183024006..183025494	1138	3			1
Deletion232	chr22:15996584..15998065	1139	3			1
Deletion233	chr15:42365757..42367291	1147	3			1
Deletion234	chr5:62655867..62657338	1156	3			1
Deletion235	chr7:158491091..158492623	1164	3			1
Deletion236	chr16:736098..737647	1166	3			1
Deletion237	chr12:6408274..6409739	1171	3			1
Deletion238	chr2:2889179..2890656	1177	3			1
Deletion239	chr19:46558955..46560436	1179	3			1
Deletion240	chr1:75784028..75785560	1183	3			1
Deletion241	chr4:32934187..32935668	1187	3			1
Deletion242	chr6:141366965..141368484	1188	3			1
Deletion243	chr23:16337083..16338752	1196	3			1
Deletion244	chr4:29269372..29270866	1200	3			1
Deletion245	chr5:2134837..2136302	1205	3			1
Deletion246	chr17:209701..211153	1216	3			1
Deletion247	chr19:787967..789578	1219	3			1
Deletion248	chr5:81043888..81045368	1225	3			1
Deletion249	chr6:29922572..29924152	1225	3			2
Deletion250	chr20:11465020..11466542	1236	3			1
Deletion251	chr7:120667484..120669031	1240	3			1
Deletion252	chr19:59428623..59430324	1240	3			2
Deletion253	chr11:102915756..102917249	1241	3			1
Deletion254	chr1:151482397..151483858	1243	3			1
Deletion255	chr6:168988718..168990226	1253	3			1
Deletion256	chr22:31625624..31627114	1256	3			1
Deletion257	chr5:110722128..110723611	1266	3			1
Deletion258	chr12:11148951..11150443	1267	3			1
Deletion259	chr10:57371543..57373026	1267	3			1
Deletion260	chr7:24224007..24225523	1268	3			1
Deletion261	chr2:1439169..1440915	1269	3			1
Deletion262	chr20:14476359..14477833	1272	3			1
Deletion263	chr4:114354465..114356186	1282	3			1
Deletion264	chr10:26807790..26809263	1299	3			1
Deletion265	chr15:96523346..96524802	1301	3			1
Deletion266	chr3:36082799..36084281	1303	3			1
Deletion267	chr22:45405922..45407448	1306	3			1
Deletion268	chr10:15571632..15573104	1312	3			1
Deletion269	chr16:11376152..11377627	1313	3			1
Deletion270	chr5:115921356..115922908	1313	3			1
Deletion271	chr19:35007877..35009485	1315	3			2
Deletion272	chr7:136484230..136485692	1317	3			1
Deletion273	chr19:52219666..52221374	1319	3			1
Deletion274	chr15:24571639..24573098	1322	3			1
Deletion275	chr15:89202453..89203956	1325	3			1
Deletion276	chr2:131560259..131561728	1337	3			1
Deletion277	chr20:59697381..59698885	1337	3			1
Deletion278	chr2:231032823..231034305	1338	3			1
Deletion279	chr2:36809133..36810617	1340	3			1
Deletion280	chr4:7685665..7687358	1345	3			1
Deletion281	chr3:49468258..49469769	1353	3			1
Deletion282	chr1:40734110..40735567	1364	3			1
Deletion283	chr7:49522032..49523518	1365	3			1
Deletion284	chr5:19410846..19413167	1366	3			1
Deletion285	chr3:70095582..70097143	1370	3			1
Deletion286	chr6:157876957..157878422	1373	3			1
Deletion287	chr15:97473938..97475919	1374	3			1
Deletion288	chr4:31101068..31102561	1378	3			1
Deletion289	chr3:197053499..197055311	1379	3			2
Deletion290	chr14:104996326..104998040	1387	3			1
Deletion291	chr17:743361..744891	1387	3			2
Deletion292	chr12:130644863..130646339	1392	3			2
Deletion293	chr1:42514919..42516392	1399	3			1
Deletion294	chr3:193338442..193339988	1403	3			1
Deletion295	chr10:25137842..25139344	1414	3			1
Deletion296	chr19:17121832..17123340	1417	3			1
Deletion297	chr3:150940..152875	1432	3			2
Deletion298	chr7:939607..941120	1446	3			1
Deletion299	chr6:19793406..19795429	1448	3			2
Deletion300	chr6:169132526..169134078	1457	3			1
Deletion301	chr11:67939448..67940970	1462	3			1
Deletion302	chr18:75625201..75627054	1462	3			2
Deletion303	chr12:2699122..2700698	1477	3			1
Deletion304	chr18:75746614..75748247	1477	3			1
Deletion305	chr23:137191794..137193444	1508	3			1
Deletion306	chr17:50138607..50140334	1521	3			1
Deletion307	chr6:546173..547856	1523	3			2
Deletion308	chr5:127199670..127201689	1532	3			1
Deletion309	chr2:240629920..240631535	1536	3			1
Deletion310	chr8:28399597..28401587	1544	3			1
Deletion311	chr21:23296409..23298095	1545	3			1
Deletion312	chr8:146027410..146029355	1563	3			1
Deletion313	chr23:77582554..77584353	1567	3			1
Deletion314	chr10:70455910..70458044	1580	3			1
Deletion315	chr21:42098892..42100562	1589	3			1
Deletion316	chr4:189552274..189554019	1598	3			1
Deletion317	chr18:72475991..72477975	1606	3			1
Deletion318	chr1:205358917..205360736	1648	3			1
Deletion319	chr10:93623235..93625628	1658	3			1
Deletion320	chr5:12478765..12480602	1667	3			1
Deletion321	chr19:1578615..1580367	1668	3			1
Deletion322	chr19:3480031..3481878	1678	3			1
Deletion323	chr2:1079403..1081399	1697	3			1
Deletion324	chr1:82898444..82901234	1759	3			1
Deletion325	chr3:102004111..102006042	1764	3			1
Deletion326	chr11:1006839..1008648	1770	3			2
Deletion327	chr3:196922489..196924684	1829	3			3
Deletion328	chr9:35970157..35972437	1862	3			1
Deletion329	chr18:73395542..73397760	1888	3			1
Deletion330	chr18:5314354..5316918	1986	3			1
Deletion331	chr4:58581477..58583592	1997	3			1
Deletion332	chr20:11595128..11597601	2064	3			1
Deletion333	chr7:157343467..157345583	2099	3			1
Deletion334	chr6:34807255..34809487	2120	3			1
Deletion335	chr19:50164197..50166378	2137	3			1
Deletion336	chr5:61610285..61612986	2256	3			1
Deletion337	chr5:177754240..177756979	2339	3			1
Deletion338	chr16:11590953..11593598	2406	3			1
Deletion339	chr1:14309466..14312446	2437	3			1
Deletion340	chr10:1572637..1575465	2546	3			1
Deletion341	chr1:16817956..16820891	2563	3			3
Deletion342	chr3:196997485..197000327	2579	3			3
Deletion343	chr15:96578008..96580729	2603	3			1
Deletion344	chr2:102333439..102336502	2648	3			2
Deletion345	chr15:22667920..22670736	2665	3			1
Deletion346	chr17:61717140..61720326	2697	3			3
Deletion347	chr2:216797786..216801764	3070	3			2
Deletion348	chr4:80579586..80582818	3165	3			1
Deletion349	chr2:116690940..116695735	4664	3			1
Deletion350	chr15:39653268..39658594	4893	3			2
Deletion351	chr8:124275009..124283931	6554	3			1
Deletion352	chr8:123119589..123128555	7378	3			1
Deletion353	chr17:35168637..35177319	7538	3			1
Deletion354	chr8:123692000..123700766	7630	3			1
Deletion355	chr8:129101584..129110176	7665	3			1
Deletion356	chr15:35248406..35257943	7840	3			1
Deletion357	chr8:75296734..75306372	7848	3			1
Deletion358	chr8:122418771..122427572	8093	3			1
Deletion359	chr4:59199280..59209215	8152	3			2
Deletion360	chr1:196583774..196593958	8315	3			1
Deletion361	chr8:81678959..81687962	8672	3			1
Deletion362	chr7:25414774..25424734	9277	3			1
Deletion363	chr6:160952533..160976648	23190	4	2	3	1
Deletion364	chr1:230525156..230531758	1847	4	2		0
Deletion365	chr4:108496074..108501981	3266	4	2		0
Deletion366	chr7:4124671..4133783	2393	4	3	2	0
Deletion367	chr1:86173391..86206593	4373	4	4	2	1
Deletion368	chr3:196942839..196966288	14210	4	4	17	3
Deletion369	chr15:70172977..70183593	2678	4	4		1
Deletion370	chr20:32705029..32715032	3216	4	4		1
Deletion371	chr4:142450134..142461370	2636	4	5		1
Deletion372	chr6:23850965..23860181	2975	4	5		1
Deletion373	chr1:113412790..113421704	3079	4	5		1
Deletion374	chr20:52636632..52673972	3745	4	6	3	1
Deletion375	chr4:138310913..138337157	9399	4	6	5	1
Deletion376	chr5:176320092..176330640	3498	4	6		1
Deletion377	chr1:208144290..208160663	8324	4	6		1
Deletion378	chr12:98317883..98354413	9306	4	7	13	1
Deletion379	chr23:154443185..154488199	13673	4	7	44	1
Deletion380	chr19:20376561..20399726	3728	4	10	2	1
Deletion381	chr5:26832271..26845937	5494	4	11	3	1
Deletion382	chr5:12863933..12882016	9675	4	11		1
Deletion383	chr5:82098966..82110114	3314	4	13		1
Deletion384	chr10:94123970..94135793	3666	4	14		1
Deletion385	chr2:154603555..154616012	3995	4	16		1
Deletion386	chr6:151548173..151561792	5913	4	17		1
Deletion387	chr2:177081819..177093447	3877	4	19		1
Deletion388	chr2:153503871..153525659	4204	4	20	3	1
Deletion389	chr2:207625487..207639546	6138	4	20		1
Deletion390	chr12:113794121..113808298	6077	4	23		1
Deletion391	chr4:34456073..34533533	49524	4	24	46	1
Deletion392	chr13:19723263..19754282	3688	4	25	2	0
Deletion393	chr8:58284939..58296584	5179	4	27		2
Deletion394	chr6:55933860..55981960	20815	4	28	92	1
Deletion395	chr12:73620361..73641288	12995	4	30		1
Deletion396	chr6:19873066..19888382	6283	4	34		1
Deletion397	chr2:226873574..226904840	6145	4	35	4	1
Deletion398	chr5:83983369..84019194	7725	4	37	11	1
Deletion399	chr3:164247387..164259695	4508	4	40		2
Deletion400	chr7:26103479..26141604	8931	4	42	24	1
Deletion401	chr6:35734277..35764760	3507	4	43	3	1
Deletion402	chr3:194358002..194395575	10136	4	43	58	1
Deletion403	chr10:54453511..54468034	5478	4	48		1
Deletion404	chr11:109481770..109494755	485	4		2	0
Deletion405	chr8:31690607..31703280	584	4		2	0
Deletion406	chr7:132758054..132782815	604	4		2	0
Deletion407	chr12:27325135..27353206	660	4		2	0
Deletion408	chr3:159599401..159631108	757	4		2	1
Deletion409	chr12:93193359..93223768	815	4		2	0
Deletion410	chr7:33864735..33882257	1225	4		2	0
Deletion411	chr6:168083644..168118358	1712	4		2	0
Deletion412	chr23:32897199..32909378	2218	4		2	0
Deletion413	chr1:185730922..185753366	2429	4		2	0
Deletion414	chr19:14592898..14623250	2487	4		2	0
Deletion415	chr12:125633705..125668616	1142	4		3	1
Deletion416	chr1:1275155..1297310	62	4		4	1
Deletion417	chr7:77797511..77799041	407	4			1
Deletion418	chr6:158796029..158797540	421	4			1
Deletion419	chr12:26402240..26403779	431	4			1
Deletion420	chr1:220100662..220102135	456	4			1
Deletion421	chr18:61684191..61685743	462	4			1
Deletion422	chr4:150380381..150381867	463	4			1
Deletion423	chr4:44204123..44205627	469	4			2
Deletion424	chr2:150335187..150336726	488	4			1
Deletion425	chr18:64379866..64381429	489	4			1
Deletion426	chr7:152050233..152051697	489	4			1
Deletion427	chr17:62951167..62952634	531	4			1
Deletion428	chr6:123556737..123558210	544	4			1
Deletion429	chr5:170063630..170065194	555	4			1
Deletion430	chr18:9375164..9376620	586	4			1
Deletion431	chr1:221127337..221128799	605	4			1
Deletion432	chr3:6405104..6406636	608	4			1
Deletion433	chr10:88655991..88657517	656	4			1
Deletion434	chr4:186392496..186393982	664	4			1
Deletion435	chr14:86927527..86929022	667	4			1
Deletion436	chr11:97753323..97754958	667	4			1
Deletion437	chr2:208769326..208770878	670	4			1
Deletion438	chr3:35026390..35027855	670	4			1
Deletion439	chr2:46763315..46764816	706	4			1
Deletion440	chr3:151360590..151362115	718	4			1
Deletion441	chr9:36413277..36414799	725	4			1
Deletion442	chr5:536965..538464	738	4			3
Deletion443	chr13:56873462..56875037	743	4			1
Deletion444	chr8:126750505..126752026	757	4			2
Deletion445	chr3:117757788..117759263	775	4			1
Deletion446	chr3:113949947..113951498	782	4			1
Deletion447	chr7:127407312..127408804	790	4			1
Deletion448	chr7:107251196..107253045	797	4			1
Deletion449	chr1:28119953..28121442	809	4			1
Deletion450	chr2:225747583..225749163	812	4			1
Deletion451	chr4:97790640..97792116	813	4			1
Deletion452	chr7:1161956..1163552	829	4			3
Deletion453	chr5:3555037..3556500	846	4			1
Deletion454	chr7:90421709..90423169	856	4			1
Deletion455	chr7:42570837..42572351	861	4			1
Deletion456	chr9:3770246..3771757	862	4			1
Deletion457	chr12:82483199..82484695	867	4			1
Deletion458	chr3:172703167..172704685	870	4			1
Deletion459	chr10:92958768..92960247	877	4			1
Deletion460	chr2:142112378..142114052	886	4			1
Deletion461	chr6:107090117..107091588	892	4			1
Deletion462	chr2:38924470..38925941	898	4			1
Deletion463	chr15:37054082..37055572	901	4			1
Deletion464	chr2:142067200..142068703	906	4			1
Deletion465	chr13:50449396..50450941	907	4			1
Deletion466	chr3:21432414..21433927	914	4			1
Deletion467	chr8:119515628..119517183	926	4			1
Deletion468	chr2:152325487..152326965	931	4			1
Deletion469	chr11:31873038..31874546	938	4			1
Deletion470	chr3:73870002..73871680	944	4			1
Deletion471	chr21:42576548..42578080	953	4			1
Deletion472	chr1:70718377..70719895	955	4			1
Deletion473	chr4:88994595..88996170	955	4			1
Deletion474	chr6:1303042..1304617	958	4			1
Deletion475	chr6:24986758..24988242	962	4			2
Deletion476	chr3:127840991..127842495	963	4			1
Deletion477	chr5:261996..263495	972	4			1
Deletion478	chr6:133412771..133414303	985	4			2
Deletion479	chr8:61367447..61368940	986	4			1
Deletion480	chr20:62192204..62193685	987	4			2
Deletion481	chr5:80074486..80075961	991	4			1
Deletion482	chr1:234120854..234122372	991	4			1
Deletion483	chr10:119624254..119625717	1000	4			1
Deletion484	chr6:121839091..121840696	1001	4			1
Deletion485	chr17:748242..749958	1018	4			2
Deletion486	chr6:169083454..169084989	1022	4			1
Deletion487	chr4:86879637..86881119	1023	4			1
Deletion488	chr4:44201714..44203266	1023	4			2
Deletion489	chr7:28180662..28182124	1034	4			1
Deletion490	chr18:21146105..21147569	1041	4			1
Deletion491	chr7:25010414..25011957	1049	4			2
Deletion492	chr8:42303897..42305382	1050	4			2
Deletion493	chr7:105094375..105095841	1053	4			1
Deletion494	chr10:29752047..29753722	1054	4			1
Deletion495	chr20:61533764..61535433	1079	4			1
Deletion496	chr8:98664443..98665916	1091	4			1
Deletion497	chr3:43005793..43007287	1091	4			1
Deletion498	chr16:81561224..81562710	1099	4			1
Deletion499	chr2:44636323..44637789	1099	4			1
Deletion500	chr4:9745057..9746531	1099	4			1
Deletion501	chr1:2576141..2577612	1110	4			1
Deletion502	chr14:28797559..28799394	1119	4			1
Deletion503	chr17:78589703..78591367	1122	4			3
Deletion504	chr20:30362860..30364375	1123	4			1
Deletion505	chr5:35226569..35228082	1125	4			1
Deletion506	chr6:23408057..23409617	1130	4			1
Deletion507	chr4:68718805..68720299	1132	4			1
Deletion508	chr3:103766300..103767884	1137	4			1
Deletion509	chr2:109181679..109183230	1146	4			1
Deletion510	chr19:61283019..61284471	1155	4			1
Deletion511	chr10:70667596..70669113	1157	4			1
Deletion512	chr6:168715327..168717086	1159	4			1
Deletion513	chr15:97679836..97681430	1159	4			1
Deletion514	chr5:124745204..124746768	1161	4			1
Deletion515	chr6:116857442..116858973	1166	4			1
Deletion516	chr19:15645257..15646710	1169	4			1
Deletion517	chr16:71310752..71312207	1218	4			1
Deletion518	chr4:55693003..55694521	1219	4			1
Deletion519	chr5:99787302..99788764	1221	4			1
Deletion520	chr11:667070..668656	1244	4			1
Deletion521	chr8:66921796..66923771	1244	4			1
Deletion522	chr4:167326750..167328316	1251	4			1
Deletion523	chr13:102889105..102890604	1253	4			1
Deletion524	chr17:78573340..78574971	1253	4			3
Deletion525	chr4:7493931..7495401	1260	4			1
Deletion526	chr10:95535363..95537541	1273	4			1
Deletion527	chr4:64465986..64468078	1276	4			1
Deletion528	chr22:40469814..40471327	1276	4			1
Deletion529	chr4:120235851..120237341	1283	4			1
Deletion530	chr7:147693300..147694752	1300	4			2
Deletion531	chr22:16383290..16385098	1303	4			1
Deletion532	chr5:57812623..57814440	1308	4			1
Deletion533	chr9:18498498..18499969	1311	4			1
Deletion534	chr1:217989716..217991169	1320	4			1
Deletion535	chr2:176385969..176387814	1322	4			1
Deletion536	chr18:67228936..67230759	1322	4			1
Deletion537	chr18:74474317..74476162	1333	4			1
Deletion538	chr5:520406..521927	1338	4			3
Deletion539	chr9:139855270..139857081	1351	4			1
Deletion540	chr12:121575343..121576889	1354	4			1
Deletion541	chr8:1323413..1324987	1357	4			2
Deletion542	chr7:63572931..63574975	1372	4			1
Deletion543	chr20:59979016..59980765	1375	4			3
Deletion544	chr21:41116378..41118118	1393	4			1
Deletion545	chr9:71085090..71087388	1410	4			1
Deletion546	chr11:1068415..1070092	1423	4			1
Deletion547	chr10:10347912..10349545	1431	4			1
Deletion548	chr16:1387108..1388582	1465	4			2
Deletion549	chr14:73051766..73053342	1506	4			1
Deletion550	chr7:1461245..1463110	1522	4			1
Deletion551	chr10:134435072..134436795	1536	4			1
Deletion552	chr17:670265..672446	1536	4			1
Deletion553	chr19:62165955..62167864	1538	4			1
Deletion554	chr12:130483381..130485363	1550	4			1
Deletion555	chr9:128286375..128288070	1580	4			1
Deletion556	chr17:77084635..77086626	1586	4			1
Deletion557	chr21:44653746..44655541	1607	4			1
Deletion558	chr8:144818943..144820734	1616	4			2
Deletion559	chr12:50681099..50683011	1667	4			1
Deletion560	chr19:50970211..50972206	1683	4			1
Deletion561	chr8:1396467..1398619	1706	4			2
Deletion562	chr20:39339574..39341854	1730	4			1
Deletion563	chr16:55923616..55925555	1807	4			1
Deletion564	chr1:143604845..143606961	1816	4			2
Deletion565	chr3:8695125..8697056	1859	4			1
Deletion566	chr10:44743137..44745191	1872	4			1
Deletion567	chr3:138554358..138556466	1875	4			1
Deletion568	chr18:11499529..11502373	2002	4			1
Deletion569	chr9:90048743..90051903	2045	4			1
Deletion570	chr8:138194971..138197714	2055	4			2
Deletion571	chr7:1133719..1136055	2181	4			3
Deletion572	chr5:164074007..164076959	2217	4			1
Deletion573	chr12:115571169..115573523	2240	4			1
Deletion574	chr14:60127742..60130298	2348	4			1
Deletion575	chr11:58350273..58353216	2364	4			1
Deletion576	chr16:13201747..13204793	2441	4			1
Deletion577	chr1:2042848..2046409	2621	4			1
Deletion578	chr6:170608674..170611668	2764	4			1
Deletion579	chr8:80880669..80889594	7433	4			1
Deletion580	chr8:122800341..122809419	7479	4			1
Deletion581	chr7:154022748..154031726	8191	4			1
Deletion582	chr8:81767613..81777745	8695	4			1
Deletion583	chr19:14824023..14876355	52153	4			2
Deletion584	chr4:34021847..34029590	2544	5	2		0
Deletion585	chr9:136495946..136499692	2756	5	2		0
Deletion586	chr4:150209677..150219423	2557	5	3		1
Deletion587	chr4:45750719..45761724	2576	5	3		1
Deletion588	chr19:59492218..59514895	7368	5	4	4	2
Deletion589	chr19:20387473..20532078	122472	5	4	20	1
Deletion590	chr2:208182575..208194099	2799	5	5		1
Deletion591	chr2:170349412..170360396	3043	5	5		1
Deletion592	chr11:18054451..18063953	2513	5	6		1
Deletion593	chr11:48556824..48568604	4131	5	6		1
Deletion594	chr4:163497643..163508028	3392	5	8		1
Deletion595	chr9:139372842..139383539	3324	5	9		1
Deletion596	chr13:37954823..37984500	3655	5	10	2	0
Deletion597	chr14:64430115..64442514	3215	5	11	2	0
Deletion598	chr6:33691126..33701383	2785	5	11		1
Deletion599	chr1:81177239..81191630	6433	5	12		1
Deletion600	chr5:150769877..150781762	3611	5	13		1
Deletion601	chr7:141408129..141458441	25386	5	14	3	1
Deletion602	chr3:147867674..147897994	5525	5	15	2	0
Deletion603	chr5:57715676..57751269	6208	5	15	3	1
Deletion604	chr4:187590347..187602980	4350	5	18		1
Deletion605	chr10:31286723..31304417	5265	5	19	6	1
Deletion606	chr11:5289895..5449827	131852	5	21	61	1
Deletion607	chr8:2125826..2155092	21990	5	23		3
Deletion608	chr6:54040650..54077977	2274	5	24	15	1
Deletion609	chr3:131830122..131844254	5768	5	24		1
Deletion610	chr1:62484742..62496310	3861	5	26		1
Deletion611	chr2:109056000..109075978	5918	5	27	2	0
Deletion612	chr4:18688489..18702825	6266	5	27		1
Deletion613	chr1:72538828..72615475	45618	5	28	68	1
Deletion614	chr12:44189148..44228507	7059	5	31	7	1
Deletion615	chr22:16437597..16448337	3527	5	31		1
Deletion616	chr1:220440607..220455316	6647	5	31		1
Deletion617	chr9:70927633..70953722	5562	5	32	3	1
Deletion618	chr11:94808925..94827757	6474	5	32	3	2
Deletion619	chr3:59718155..60078424	332823	5	36	84	1
Deletion620	chr9:112064320..112097866	5707	5	40	4	1
Deletion621	chr3:164199876..164215313	6796	5	41		2
Deletion622	chr6:143911032..143922308	3236	5	42		1
Deletion623	chr19:59247139..59276617	5756	5	43	4	1
Deletion624	chr14:84366743..84402081	5210	5	52	4	1
Deletion625	chr12:30128429..30143973	6496	5	56	2	0
Deletion626	chr7:142155631..142206125	11626	5	57	187	1
Deletion627	chr4:71229115..71243000	5836	5	58		1
Deletion628	chr8:126664132..126679251	6211	5	91		2
Deletion629	chr1:245094493..245107035	445	5		2	0
Deletion630	chr13:24168459..24203904	627	5		2	0
Deletion631	chr5:73684701..73697595	1113	5		2	0
Deletion632	chr21:34994292..35016997	1398	5		2	0
Deletion633	chr5:15772250..15778130	1956	5		2	0
Deletion634	chr10:4847558..4870198	893	5		3	1
Deletion635	chr15:37307350..37308824	449	5			1
Deletion636	chr5:95935464..95937007	452	5			1
Deletion637	chr3:24794385..24795858	456	5			1
Deletion638	chr6:9568297..9569818	473	5			1
Deletion639	chr4:57842732..57844265	478	5			1
Deletion640	chr6:22890582..22892052	488	5			1
Deletion641	chr4:43626177..43627654	489	5			1
Deletion642	chr13:106722401..106723874	507	5			1
Deletion643	chr3:23738954..23740479	515	5			1
Deletion644	chr9:135853382..135854884	525	5			1
Deletion645	chr2:128587506..128588972	533	5			1
Deletion646	chr5:52267448..52268945	539	5			1
Deletion647	chr5:25813047..25814504	540	5			1
Deletion648	chr1:224069303..224070803	562	5			1
Deletion649	chr2:239074057..239075516	572	5			1
Deletion650	chr5:7274759..7276213	584	5			1
Deletion651	chr4:180300572..180302045	585	5			1
Deletion652	chr2:160564046..160565502	586	5			1
Deletion653	chr22:16663730..16665182	597	5			1
Deletion654	chr1:85521001..85522547	632	5			1
Deletion655	chr21:38512132..38513634	647	5			1
Deletion656	chr4:185902612..185904161	678	5			1
Deletion657	chr16:23818351..23819894	710	5			1
Deletion658	chr11:1389639..1391182	724	5			1
Deletion659	chr13:78558929..78560420	724	5			1
Deletion660	chr8:118781590..118783063	734	5			1
Deletion661	chr2:169103414..169104889	735	5			1
Deletion662	chr11:12108729..12110263	742	5			1
Deletion663	chr1:1900241..1902010	747	5			1
Deletion664	chr20:33084993..33086494	748	5			1
Deletion665	chr6:51625005..51626462	749	5			1
Deletion666	chr5:88078480..88079946	751	5			2
Deletion667	chr3:162729136..162730591	761	5			1
Deletion668	chr6:6222058..6223555	765	5			1
Deletion669	chr1:72222171..72223691	766	5			1
Deletion670	chr6:7662002..7663497	793	5			1
Deletion671	chr2:5126513..5128000	807	5			1
Deletion672	chr1:62924155..62925671	810	5			1
Deletion673	chr4:29666580..29668150	810	5			1
Deletion674	chr17:64059986..64061452	831	5			1
Deletion675	chr20:47157745..47159213	841	5			1
Deletion676	chr19:51647644..51649133	866	5			1
Deletion677	chr10:12635955..12637502	872	5			2
Deletion678	chr19:56468009..56469516	880	5			1
Deletion679	chr4:190030113..190031591	905	5			1
Deletion680	chr7:39353693..39355318	906	5			1
Deletion681	chr7:157479738..157481251	907	5			1
Deletion682	chr17:6880973..6882518	912	5			1
Deletion683	chr5:33236195..33237659	914	5			1
Deletion684	chr6:170221817..170223490	923	5			1
Deletion685	chr10:134651890..134653375	933	5			1
Deletion686	chr16:58365537..58367114	943	5			1
Deletion687	chr11:374772..376328	943	5			1
Deletion688	chr3:185817309..185818792	947	5			1
Deletion689	chr6:1215050..1216559	954	5			1
Deletion690	chr5:95368687..95370166	969	5			1
Deletion691	chr11:34684430..34686083	974	5			1
Deletion692	chr15:39804419..39805871	977	5			1
Deletion693	chr2:77971124..77972669	978	5			1
Deletion694	chr3:156893054..156894515	997	5			1
Deletion695	chr3:189787105..189788579	1014	5			1
Deletion696	chr9:129940883..129943009	1020	5			1
Deletion697	chr20:42109297..42110773	1027	5			1
Deletion698	chr15:43854926..43856488	1041	5			1
Deletion699	chr17:2850374..2851929	1044	5			1
Deletion700	chr3:59099719..59101221	1059	5			1
Deletion701	chr2:223505043..223506591	1067	5			2
Deletion702	chr6:33233802..33235875	1075	5			1
Deletion703	chr2:55936972..55938438	1090	5			1
Deletion704	chr1:176761695..176763219	1091	5			1
Deletion705	chr1:105229659..105231119	1093	5			1
Deletion706	chr9:135403578..135405059	1094	5			2
Deletion707	chr19:61509327..61510885	1122	5			1
Deletion708	chr6:14852557..14854083	1146	5			1
Deletion709	chr23:134985500..134987068	1150	5			1
Deletion710	chr13:110501830..110503382	1150	5			1
Deletion711	chr10:78470445..78471945	1173	5			1
Deletion712	chr11:66061563..66063076	1198	5			1
Deletion713	chr6:621060..622757	1220	5			2
Deletion714	chr7:144347144..144348850	1224	5			1
Deletion715	chr1:43629848..43631315	1241	5			1
Deletion716	chr8:77499856..77501948	1260	5			1
Deletion717	chr10:12856911..12858428	1268	5			1
Deletion718	chr1:236918752..236920824	1285	5			1
Deletion719	chr17:902116..903872	1296	5			1
Deletion720	chr11:10249157..10251480	1306	5			1
Deletion721	chr8:37169967..37171952	1325	5			1
Deletion722	chr18:23788050..23790353	1357	5			1
Deletion723	chr8:132311263..132312991	1395	5			1
Deletion724	chr12:127291533..127293046	1451	5			1
Deletion725	chr4:652149..653960	1460	5			1
Deletion726	chr17:1859091..1860975	1486	5			1
Deletion727	chr1:58516230..58518282	1493	5			1
Deletion728	chr6:31301144..31303388	1501	5			2
Deletion729	chr1:1855409..1857190	1527	5			1
Deletion730	chr8:615025..616903	1540	5			1
Deletion731	chr10:89265426..89267235	1559	5			1
Deletion732	chr9:36352620..36354910	1586	5			1
Deletion733	chr19:17716933..17718734	1606	5			1
Deletion734	chr13:109215509..109217675	1658	5			1
Deletion735	chr8:18498579..18501019	1671	5			1
Deletion736	chr10:7116665..7119134	1702	5			1
Deletion737	chr11:57923203..57925408	1704	5			1
Deletion738	chr1:79994331..79996747	1705	5			1
Deletion739	chr10:8035741..8037912	1710	5			1
Deletion740	chr13:38831939..38834255	1802	5			1
Deletion741	chr4:109940119..109942411	1817	5			1
Deletion742	chr17:29896985..29899650	1843	5			1
Deletion743	chr4:190993838..190996188	1905	5			1
Deletion744	chr10:28703646..28705944	2120	5			1
Deletion745	chr8:115147722..115150098	2178	5			1
Deletion746	chr17:136541..138982	2196	5			1
Deletion747	chr1:60832438..60835162	2273	5			1
Deletion748	chr7:10470138..10473114	2594	5			1
Deletion749	chr1:244749538..244752501	2636	5			1
Deletion750	chr19:58113322..58116431	2704	5			1
Deletion751	chr5:10325976..10328887	2744	5			1
Deletion752	chr5:21485553..21488889	2849	5			1
Deletion753	chr10:99024508..99028171	3397	5			1
Deletion754	chr5:13469378..13476646	6997	5			1
Deletion755	chr7:25023854..25034170	2735	6	3		1
Deletion756	chr10:122216524..122226795	2483	6	6		1
Deletion757	chr3:83935782..83946359	2717	6	8		1
Deletion758	chr1:94060815..94067492	3283	6	10		1
Deletion759	chr11:47014109..47054995	6538	6	11	3	1
Deletion760	chr2:4190515..4226788	11020	6	12	17	1
Deletion761	chr20:32279564..32289801	3492	6	12		1
Deletion762	chr10:132878420..132889811	2878	6	15		1
Deletion763	chr6:134631186..134650782	1955	6	16	3	1
Deletion764	chr5:409393..420537	3183	6	16		1
Deletion765	chr2:41826622..41837365	2830	6	17		1
Deletion766	chr1:200568306..200585194	9064	6	17		1
Deletion767	chr7:31281862..31294171	3852	6	21		1
Deletion768	chr6:133383483..133417692	6174	6	25	4	1
Deletion769	chr5:24406183..24417668	3024	6	26		1
Deletion770	chr1:113841051..113855474	6432	6	26		1
Deletion771	chr8:32799426..32837145	11463	6	29	70	1
Deletion772	chr8:40408704..40437330	6821	6	35	7	2
Deletion773	chr7:32356645..32371488	3105	6	39	3	1
Deletion774	chr7:118618084..118630527	3916	6	41		1
Deletion775	chr17:61780676..61954214	149073	6	43	47	1
Deletion776	chr22:35472965..35487152	5225	6	43		1
Deletion777	chr10:126631123..126746537	89622	6	51	185	1
Deletion778	chr8:137229260..137253479	3919	6	58	2	0
Deletion779	chr16:27243867..27287468	15037	6	70	116	1
Deletion780	chr6:164463408..164475525	3779	6	111		1
Deletion781	chr2:182273317..182302353	599	6		2	0
Deletion782	chr16:1362702..1389005	1565	6		3	1
Deletion783	chr11:33494176..33495650	428	6			1
Deletion784	chr4:36146271..36147748	439	6			1
Deletion785	chr2:187923860..187925342	465	6			1
Deletion786	chr9:99800800..99802257	498	6			1
Deletion787	chr15:75697822..75699385	508	6			1
Deletion788	chr18:44250009..44251469	512	6			1
Deletion789	chr1:26362240..26363732	568	6			1
Deletion790	chr7:42516057..42517626	574	6			1
Deletion791	chr9:138783392..138784950	607	6			1
Deletion792	chr5:26146699..26148222	610	6			1
Deletion793	chr2:42982694..42984303	622	6			1
Deletion794	chr3:7321827..7323284	642	6			1
Deletion795	chr15:27198610..27200207	667	6			1
Deletion796	chr2:74364443..74365956	701	6			1
Deletion797	chr10:128096365..128097851	719	6			1
Deletion798	chr15:32796073..32797562	726	6			1
Deletion799	chr15:20012825..20014333	731	6			1
Deletion800	chr15:44647902..44649472	736	6			1
Deletion801	chr19:1918637..1920254	746	6			1
Deletion802	chr5:11391597..11393084	765	6			1
Deletion803	chr3:31518427..31519977	771	6			1
Deletion804	chr17:78576060..78577582	786	6			3
Deletion805	chr13:36312319..36313819	788	6			1
Deletion806	chr7:152941047..152942855	788	6			1
Deletion807	chr1:225051877..225053448	841	6			1
Deletion808	chr18:75600428..75601947	844	6			2
Deletion809	chr20:53896098..53897607	862	6			2
Deletion810	chr7:157643962..157645683	866	6			1
Deletion811	chr4:105113287..105115109	882	6			1
Deletion812	chr3:65097826..65099410	883	6			1
Deletion813	chr17:72723362..72725088	906	6			1
Deletion814	chr7:64050713..64052492	908	6			1
Deletion815	chr6:121360938..121362443	909	6			1
Deletion816	chr6:102921662..102923380	937	6			1
Deletion817	chr17:5873815..5875318	970	6			1
Deletion818	chr14:104808886..104810372	977	6			1
Deletion819	chr3:170220896..170222463	979	6			1
Deletion820	chr8:142892174..142893749	1015	6			1
Deletion821	chr7:27749636..27751186	1036	6			1
Deletion822	chr19:2079424..2080885	1040	6			1
Deletion823	chr4:48355821..48357355	1086	6			1
Deletion824	chr3:81990119..81991581	1100	6			1
Deletion825	chr6:92864163..92865667	1101	6			1
Deletion826	chr8:113154314..113155810	1101	6			1
Deletion827	chr5:720628..722142	1129	6			1
Deletion828	chr1:66036170..66037698	1156	6			1
Deletion829	chr8:29956870..29958713	1187	6			1
Deletion830	chr5:149726360..149727839	1203	6			1
Deletion831	chr6:100140969..100142820	1214	6			1
Deletion832	chr16:47462745..47464389	1216	6			3
Deletion833	chr6:413912..415459	1224	6			1
Deletion834	chr2:241430584..241432202	1230	6			1
Deletion835	chr15:98868642..98870233	1230	6			1
Deletion836	chr7:138759254..138760775	1236	6			1
Deletion837	chr15:50312270..50313773	1239	6			1
Deletion838	chr5:122301460..122302937	1264	6			1
Deletion839	chr11:29095719..29097844	1291	6			1
Deletion840	chr7:14217312..14218835	1330	6			1
Deletion841	chr1:246417533..246419122	1336	6			1
Deletion842	chr9:4366349..4368636	1338	6			2
Deletion843	chr4:62181172..62182779	1359	6			1
Deletion844	chr12:17336006..17338214	1367	6			1
Deletion845	chr8:138812073..138814006	1438	6			1
Deletion846	chr12:111503710..111505706	1471	6			1
Deletion847	chr7:93379182..93380955	1487	6			1
Deletion848	chr6:141590265..141592884	1647	6			1
Deletion849	chr14:97853626..97855910	1652	6			1
Deletion850	chr1:234985535..234987546	1664	6			1
Deletion851	chr17:7276975..7279429	1694	6			1
Deletion852	chr6:167407976..167410542	1833	6			1
Deletion853	chr1:233603220..233605555	1934	6			1
Deletion854	chr3:32781081..32783540	2120	6			1
Deletion855	chr1:17548203..17550810	2157	6			1
Deletion856	chr11:89833198..89836600	2445	6			1
Deletion857	chr19:60410713..60418915	1663	7	2		0
Deletion858	chr7:22401234..22409096	2057	7	2		0
Deletion859	chr5:65063776..65073365	2359	7	4		1
Deletion860	chr2:32994569..33003988	2631	7	4		2
Deletion861	chr5:119407894..119419393	2701	7	4		1
Deletion862	chr2:159857289..159867216	3334	7	5		1
Deletion863	chr4:162097984..162132726	6672	7	6	4	1
Deletion864	chr12:94864363..94873479	2727	7	6		1
Deletion865	chr4:166221753..166233291	2980	7	6		1
Deletion866	chr2:201854729..201862710	3144	7	7		1
Deletion867	chr3:191219941..191251897	3707	7	9	4	1
Deletion868	chr13:29113358..29152900	6587	7	9	4	1
Deletion869	chr10:5277284..5314312	6080	7	9	6	1
Deletion870	chr1:157134089..157145809	2578	7	9		1
Deletion871	chr5:121603983..121617126	4791	7	9		1
Deletion872	chr4:186678481..186689832	2950	7	11		1
Deletion873	chr6:85374842..85409450	6134	7	15	5	1
Deletion874	chr9:12546821..12558163	2917	7	15		1
Deletion875	chr22:23779915..23791329	2887	7	16		1
Deletion876	chr5:86150871..86163068	2938	7	16		1
Deletion877	chr7:8792955..8857882	39867	7	19	57	1
Deletion878	chr12:58808083..58824685	3286	7	22	2	0
Deletion879	chr21:15510181..15547086	3166	7	27	2	0
Deletion880	chr18:37118726..37150069	3832	7	29	3	1
Deletion881	chr4:91815702..91854375	6260	7	29	6	1
Deletion882	chr8:25028151..25076567	18730	7	31	104	1
Deletion883	chr8:25122556..25134424	4050	7	34		1
Deletion884	chr7:49689957..49725702	6868	7	36	13	1
Deletion885	chr9:109577194..109588849	3428	7	36		1
Deletion886	chr9:77193913..77229660	7760	7	38	12	1
Deletion887	chr3:188063099..188080358	4883	7	39	2	0
Deletion888	chr2:176973863..177010929	6642	7	48	9	1
Deletion889	chr6:57530794..57545579	6396	7	50		1
Deletion890	chr16:16841810..16878983	6282	7	55	23	1
Deletion891	chr3:192547289..192581591	7390	7	60	14	1
Deletion892	chr4:25899475..25929880	5294	7	64	5	1
Deletion893	chr7:147703701..147715629	3552	7	72		1
Deletion894	chr8:144771617..144812727	14230	7	157	192	1
Deletion895	chr12:96078781..96108383	430	7		2	0
Deletion896	chr6:20872892..20881720	790	7		2	0
Deletion897	chr15:90378001..90409044	2293	7		2	0
Deletion898	chr6:152431628..152465463	2481	7		2	0
Deletion899	chr3:196047169..196081954	1543	7		3	1
Deletion900	chr1:239216386..239217873	420	7			1
Deletion901	chr2:20530080..20531565	537	7			1
Deletion902	chr7:81566476..81567955	578	7			1
Deletion903	chr11:969992..971664	582	7			1
Deletion904	chr10:32745554..32747044	583	7			1
Deletion905	chr1:183203484..183205019	594	7			1
Deletion906	chr6:1627498..1628978	605	7			1
Deletion907	chr21:24631914..24633434	616	7			1
Deletion908	chr12:123900261..123901733	621	7			1
Deletion909	chr14:77897964..77899480	673	7			1
Deletion910	chr10:132048338..132049822	693	7			2
Deletion911	chr12:29464543..29465999	695	7			1
Deletion912	chr9:10394407..10396032	696	7			1
Deletion913	chr8:104451861..104453324	744	7			1
Deletion914	chr20:43968615..43970088	784	7			1
Deletion915	chr3:195865092..195866603	812	7			2
Deletion916	chr8:1733744..1735367	824	7			1
Deletion917	chr3:185359221..185360955	926	7			1
Deletion918	chr12:47196587..47198281	953	7			1
Deletion919	chr18:12493508..12495214	962	7			1
Deletion920	chr3:180032605..180034518	962	7			1
Deletion921	chr1:223828337..223829793	974	7			1
Deletion922	chr10:55563555..55565187	1033	7			1
Deletion923	chr2:84611492..84612949	1159	7			1
Deletion924	chr7:158575318..158577020	1216	7			3
Deletion925	chr8:40588826..40590574	1309	7			1
Deletion926	chr2:106061464..106063409	1318	7			1
Deletion927	chr2:225001143..225003146	1371	7			1
Deletion928	chr11:7022690..7024731	1523	7			1
Deletion929	chr17:61695485..61697629	1574	7			3
Deletion930	chr3:81007855..81010134	1604	7			1
Deletion931	chr7:54563779..54565769	1748	7			1
Deletion932	chr4:93787360..93789650	1900	7			1
Deletion933	chr17:1092684..1095160	2014	7			1
Deletion934	chr2:156541827..156544623	2097	7			1
Deletion935	chr5:147533065..147535540	2153	7			3
Deletion936	chr4:45897358..45900656	2493	7			1
Deletion937	chr2:88810169..88814353	3251	7			1
Deletion938	chr6:57392757..57398291	4648	7			1
Deletion939	chr3:2279848..2287737	7588	7			1
Deletion940	chr23:5065144..5075372	2534	8	2		0
Deletion941	chr9:109073055..109079193	2580	8	2		0
Deletion942	chr10:58879772..58889982	2088	8	4		1
Deletion943	chr16:88422867..88432633	3085	8	7		1
Deletion944	chr7:154079415..154090012	969	8	8		1
Deletion945	chr17:53042512..53052866	2487	8	11		1
Deletion946	chr1:63477860..63489407	3051	8	12		1
Deletion947	chr6:128846336..128892570	37802	8	12		1
Deletion948	chr3:32077029..32114557	5931	8	13	10	1
Deletion949	chr21:30057984..30069851	3081	8	19		1
Deletion950	chr21:46626291..46637810	3084	8	23		1
Deletion951	chr5:103882161..103896835	6094	8	39		1
Deletion952	chr10:64860991..64877303	4006	8	40	2	0
Deletion953	chr5:108622805..108654535	6298	8	51	13	1
Deletion954	chr8:73950275..73988555	6141	8	67	14	1
Deletion955	chr16:76929084..76970446	13341	8	71	122	1
Deletion956	chr3:203514..217527	6061	8	77		1
Deletion957	chr10:114102038..114115154	4635	8	79		1
Deletion958	chr6:108137918..108171880	1186	8		2	0
Deletion959	chr3:153794285..153827040	1636	8		2	0
Deletion960	chr6:168459730..168485210	1963	8		3	1
Deletion961	chr5:65381699..65383182	454	8			1
Deletion962	chr7:116629144..116630637	569	8			1
Deletion963	chr18:3986917..3988552	570	8			1
Deletion964	chr6:89978290..89979873	611	8			1
Deletion965	chr16:84841553..84843011	627	8			1
Deletion966	chr12:45361564..45363083	656	8			1
Deletion967	chr2:195922878..195924407	747	8			1
Deletion968	chr2:1336965..1338525	814	8			1
Deletion969	chr5:1716597..1718343	829	8			1
Deletion970	chr6:57585996..57587869	855	8			2
Deletion971	chr12:70683767..70685397	931	8			1
Deletion972	chr14:21951334..21953070	938	8			1
Deletion973	chr5:1291068..1292645	938	8			1
Deletion974	chr18:20917662..20919147	953	8			1
Deletion975	chr5:5663293..5664818	966	8			1
Deletion976	chr2:116378129..116379721	1024	8			1
Deletion977	chr3:197085724..197087384	1053	8			2
Deletion978	chr2:182565127..182566941	1062	8			1
Deletion979	chr7:151876175..151878296	1106	8			1
Deletion980	chr3:977213..978793	1111	8			2
Deletion981	chr17:1902146..1903767	1147	8			1
Deletion982	chr13:112863928..112865479	1218	8			2
Deletion983	chr9:135523112..135524839	1234	8			1
Deletion984	chr7:158691381..158693199	1241	8			3
Deletion985	chr18:6262320..6264053	1313	8			1
Deletion986	chr3:8300445..8302729	1372	8			1
Deletion987	chr1:157915039..157917118	1453	8			1
Deletion988	chr2:11911296..11913198	1464	8			1
Deletion989	chr10:131988745..131990422	1468	8			1
Deletion990	chr2:99470007..99472389	1470	8			1
Deletion991	chr5:7424348..7426012	1534	8			1
Deletion992	chr20:62066564..62068960	1615	8			1
Deletion993	chr7:1996684..1999126	1709	8			1
Deletion994	chr5:106352624..106355424	1832	8			1
Deletion995	chr12:39161007..39164541	1844	8			1
Deletion996	chr4:182113481..182116098	1850	8			1
Deletion997	chr5:60037412..60040474	2055	8			1
Deletion998	chr2:242353327..242355937	2263	8			1
Deletion999	chr20:15249679..15252894	2336	8			1
Deletion1000	chr22:25497450..25500268	2395	8			1
Deletion1001	chr4:167913585..167927822	6065	9	2		0
Deletion1002	chr10:127181442..127195506	6111	9	2		1
Deletion1003	chr1:234615701..234638453	2425	9	5	2	1
Deletion1004	chr3:42813346..42824503	2591	9	8		1
Deletion1005	chr13:71375169..71404701	3523	9	20	3	1
Deletion1006	chr15:95062194..95078778	8045	9	26		1
Deletion1007	chr4:61621586..61631906	3259	9	30		1
Deletion1008	chr20:7044767..7076213	6241	9	35	8	1
Deletion1009	chr19:12555556..12568352	4556	9	35		1
Deletion1010	chr1:246118039..246150995	6558	9	37	9	1
Deletion1011	chr4:187330409..187357350	4846	9	43	5	1
Deletion1012	chr7:96313671..96343889	6359	9	54	18	1
Deletion1013	chr7:97704301..97777442	46974	9	79	150	1
Deletion1014	chr8:950944..963328	4112	9	99		1
Deletion1015	chr11:1871780..1917357	21793	9	279	412	3
Deletion1016	chr5:149421748..149449417	786	9		2	0
Deletion1017	chr7:70849515..70869553	1613	9		2	0
Deletion1018	chr8:4110140..4139340	2253	9		2	0
Deletion1019	chr2:6317474..6345511	2177	9		4	1
Deletion1020	chr2:54418515..54456964	2481	9		4	1
Deletion1021	chr21:29523652..29525131	400	9			1
Deletion1022	chr9:135368962..135370475	419	9			2
Deletion1023	chr2:183958157..183959625	430	9			1
Deletion1024	chr5:13947997..13949467	431	9			1
Deletion1025	chr12:17498528..17500133	588	9			1
Deletion1026	chr10:66702332..66703894	599	9			1
Deletion1027	chr14:38074162..38075694	685	9			1
Deletion1028	chr2:2777655..2779286	732	9			1
Deletion1029	chr11:69109961..69111645	747	9			1
Deletion1030	chr14:76756841..76758310	764	9			1
Deletion1031	chr5:2003760..2005404	770	9			3
Deletion1032	chr10:84227680..84229224	778	9			1
Deletion1033	chr11:60863943..60865418	799	9			1
Deletion1034	chr4:114205125..114206680	811	9			1
Deletion1035	chr14:58952897..58954626	948	9			1
Deletion1036	chr21:29185370..29187005	955	9			1
Deletion1037	chr12:104297008..104298497	970	9			1
Deletion1038	chr5:11869695..11871302	1004	9			1
Deletion1039	chr17:11352172..11353897	1012	9			1
Deletion1040	chr17:17170960..17172997	1029	9			1
Deletion1041	chr1:185031120..185032787	1077	9			1
Deletion1042	chr13:41951015..41952781	1133	9			1
Deletion1043	chr6:95249932..95252008	1173	9			1
Deletion1044	chr10:6136761..6138353	1210	9			1
Deletion1045	chr4:152560020..152561887	1215	9			1
Deletion1046	chr10:1082400..1084200	1237	9			1
Deletion1047	chr12:40524286..40526339	1300	9			1
Deletion1048	chr20:61737564..61739163	1319	9			1
Deletion1049	chr20:60774555..60776570	1328	9			1
Deletion1050	chr7:153784621..153787069	1410	9			1
Deletion1051	chr12:4952185..4954066	1414	9			1
Deletion1052	chr9:130740458..130742763	1589	9			1
Deletion1053	chr6:31319519..31322120	1612	9			2
Deletion1054	chr5:136882405..136885127	1930	9			1
Deletion1055	chr5:18908716..18911306	1965	9			1
Deletion1056	chr11:102256133..102258891	2090	9			1
Deletion1057	chr7:24004261..24007278	2427	9			1
Deletion1058	chr17:14130521..14146598	1768	10	2	2	0
Deletion1059	chr2:223468378..223478948	2701	10	4		1
Deletion1060	chr12:42263583..42273708	2244	10	6		1
Deletion1061	chr19:35978921..35990080	2716	10	9		1
Deletion1062	chr1:154793230..154804198	2457	10	12		1
Deletion1063	chr4:173225045..173238441	4603	10	16		1
Deletion1064	chr1:25031220..25043163	2890	10	18		1
Deletion1065	chr9:100348781..100360164	2983	10	18		1
Deletion1066	chr8:135152018..135185910	6202	10	32	9	1
Deletion1067	chr21:43794768..43831461	2966	10	33	5	1
Deletion1068	chr6:14947306..14959104	2994	10	35		1
Deletion1069	chr17:65679177..65718685	4948	10	37	3	1
Deletion1070	chr23:11863080..11897488	6350	10	37	12	1
Deletion1071	chr1:227879113..227895895	8384	10	57		1
Deletion1072	chr1:186805919..186837901	1068	10		2	0
Deletion1073	chr20:41457870..41487423	1374	10		2	0
Deletion1074	chr2:134176666..134178126	524	10			1
Deletion1075	chr7:118130976..118132509	546	10			1
Deletion1076	chr11:16952666..16954227	569	10			1
Deletion1077	chr6:137355275..137356886	641	10			1
Deletion1078	chr9:70994231..70995788	810	10			1
Deletion1079	chr7:137946959..137948805	812	10			1
Deletion1080	chr4:189427095..189428763	879	10			1
Deletion1081	chr5:1977348..1979112	887	10			3
Deletion1082	chr16:79731043..79732624	896	10			1
Deletion1083	chr7:150349552..150351197	915	10			1
Deletion1084	chr3:45584323..45585813	1017	10			1
Deletion1085	chr9:103483697..103485583	1020	10			1
Deletion1086	chr22:42561437..42563190	1097	10			1
Deletion1087	chr9:103259230..103260995	1114	10			1
Deletion1088	chr7:28540697..28542561	1141	10			1
Deletion1089	chr6:24056572..24058250	1146	10			1
Deletion1090	chr15:23482430..23484484	1171	10			1
Deletion1091	chr15:64664376..64666188	1250	10			1
Deletion1092	chr4:8046556..8048857	1286	10			1
Deletion1093	chr10:43524559..43526452	1307	10			1
Deletion1094	chr4:134351420..134353178	1333	10			1
Deletion1095	chr1:30511182..30513588	1336	10			1
Deletion1096	chr6:170417736..170419654	1433	10			2
Deletion1097	chr15:97391730..97393949	1657	10			1
Deletion1098	chr4:1495515..1497826	1747	10			1
Deletion1099	chr21:46481329..46483770	1778	10			1
Deletion1100	chr19:56867342..56870051	2098	10			1
Deletion1101	chr10:32297809..32309392	2838	11	15		1
Deletion1102	chr15:66212947..66224491	3035	11	17		1
Deletion1103	chr1:185982663..186017277	6704	11	19	12	1
Deletion1104	chr3:137503669..137539130	5241	11	23	7	1
Deletion1105	chr1:245917043..245952595	6120	11	29	12	1
Deletion1106	chr4:115394476..115429171	9088	11	31	20	1
Deletion1107	chr4:87195344..87207779	3695	11	33		1
Deletion1108	chr6:153071646..153104258	3846	11	34	4	1
Deletion1109	chr11:112122907..112142302	474	11		2	0
Deletion1110	chr18:22825541..22839548	831	11		2	1
Deletion1111	chr18:9804979..9843623	1329	11		2	1
Deletion1112	chr11:45386317..45420153	1936	11		2	0
Deletion1113	chr3:36032036..36033659	533	11			1
Deletion1114	chr10:18543058..18544614	604	11			1
Deletion1115	chr17:69234024..69235531	622	11			1
Deletion1116	chr10:80762024..80763774	901	11			1
Deletion1117	chr18:33559729..33561459	922	11			1
Deletion1118	chr13:113887017..113888587	944	11			1
Deletion1119	chr8:1646153..1647778	987	11			1
Deletion1120	chr2:121514024..121515785	1124	11			1
Deletion1121	chr9:135614899..135617090	1203	11			1
Deletion1122	chr4:139185550..139187597	1300	11			1
Deletion1123	chr9:135682102..135684443	1396	11			1
Deletion1124	chr20:60066047..60067839	1407	11			1
Deletion1125	chr6:611322..613850	1502	11			2
Deletion1126	chr3:195879726..195882315	1912	11			2
Deletion1127	chr6:66316540..66319670	2375	11			1
Deletion1128	chr16:69535013..69545499	2485	12	5		1
Deletion1129	chr10:82874509..82911065	6845	12	14	34	1
Deletion1130	chr15:53005457..53020169	6612	12	35		1
Deletion1131	chr2:176054890..176069449	6179	12	39		1
Deletion1132	chr3:4041888..4053630	2740	12	45		1
Deletion1133	chr18:36518683..36530999	2112	12	49		1
Deletion1134	chr4:10001473..10042805	9884	12	54	45	1
Deletion1135	chr4:79488126..79502669	6152	12	64		1
Deletion1136	chr5:2021359..2056649	3334	12	69	2	0
Deletion1137	chr8:42309373..42319522	4290	12	78		1
Deletion1138	chr16:22955097..22988587	2193	12		2	0
Deletion1139	chr4:100241719..100243227	718	12			1
Deletion1140	chr2:240696213..240697877	807	12			1
Deletion1141	chr10:819580..821111	862	12			1
Deletion1142	chr3:195602259..195604164	964	12			1
Deletion1143	chr2:177995384..177996848	1025	12			1
Deletion1144	chr5:174752134..174753732	1047	12			1
Deletion1145	chr17:76189888..76191854	1155	12			1
Deletion1146	chr19:60296432..60298448	1187	12			1
Deletion1147	chr5:178771407..178773216	1269	12			1
Deletion1148	chr6:74922084..74924412	1298	12			1
Deletion1149	chr3:25005862..25008340	1465	12			1
Deletion1150	chr5:137050338..137052694	1478	12			1
Deletion1151	chr10:6291559..6293678	1635	12			1
Deletion1152	chr13:42437728..42440547	1816	12			1
Deletion1153	chr18:20157158..20159428	1867	12			1
Deletion1154	chr8:118942814..118945686	1994	12			2
Deletion1155	chr2:76379920..76383415	2486	12			1
Deletion1156	chr4:88702889..88713510	2560	13	14		1
Deletion1157	chr2:110210012..111172120	959739	13	19	13	1
Deletion1158	chr6:110583402..110607870	3175	13	23	4	1
Deletion1159	chr1:205608567..205646581	3861	13	24	2	0
Deletion1160	chr6:24919842..24955869	6119	13	45	10	1
Deletion1161	chr5:151436571..151473227	6120	13	80	23	1
Deletion1162	chr6:31131201..31132684	435	13			2
Deletion1163	chr5:172822122..172823632	559	13			1
Deletion1164	chr1:222313639..222315209	609	13			1
Deletion1165	chr2:216866424..216867922	620	13			2
Deletion1166	chr10:714531..716131	768	13			1
Deletion1167	chr1:227439898..227441534	769	13			1
Deletion1168	chr8:53863439..53865327	808	13			1
Deletion1169	chr10:1441767..1443321	1001	13			1
Deletion1170	chr1:241849331..241851573	1214	13			1
Deletion1171	chr11:121852631..121855406	2044	13			1
Deletion1172	chr16:69498181..69501073	2134	13			2
Deletion1173	chr7:63952902..63956225	2891	13			1
Deletion1174	chr5:133162354..133172189	2056	14	2		0
Deletion1175	chr7:1151545..1162944	2799	14	14		1
Deletion1176	chr8:129534315..129549546	6152	14	98		1
Deletion1177	chr1:225232846..225234313	434	14			1
Deletion1178	chr2:123081277..123082989	593	14			1
Deletion1179	chr3:194226997..194228677	670	14			1
Deletion1180	chr13:91076861..91078428	763	14			1
Deletion1181	chr19:490907..492616	869	14			1
Deletion1182	chr10:4279962..4282602	1746	14			1
Deletion1183	chr18:75410925..75421494	2206	15	9		1
Deletion1184	chr10:12600304..12620540	2760	15	11	3	1
Deletion1185	chr12:68881082..68892358	2781	15	18		1
Deletion1186	chr7:113203350..113244017	6155	15	53	22	1
Deletion1187	chr4:108347215..108359474	3971	15	68		1
Deletion1188	chr7:87929047..87950325	655	15		2	1
Deletion1189	chr12:30262550..30264047	685	15			1
Deletion1190	chr7:895707..897225	979	15			1
Deletion1191	chr10:134954676..134956810	1483	15			1
Deletion1192	chr2:127391161..127402316	2675	16	13		1
Deletion1193	chr2:33077928..33115703	2875	16	50	2	0
Deletion1194	chr14:75883483..75885051	501	16			1
Deletion1195	chr12:82368156..82369932	591	16			1
Deletion1196	chr8:62197878..62199550	628	16			1
Deletion1197	chr7:89391898..89393417	652	16			1
Deletion1198	chr11:1619306..1621038	862	16			2
Deletion1199	chr11:134110282..134112077	875	16			2
Deletion1200	chr1:216312234..216314133	894	16			1
Deletion1201	chr19:4569442..4571480	1367	16			1
Deletion1202	chr1:195766980..195777799	2984	17	12		1
Deletion1203	chr6:5843286..5844831	623	17			1
Deletion1204	chr6:3090806..3092627	1078	17			1
Deletion1205	chr8:2202660..2204569	1194	17			3
Deletion1206	chr1:210537663..210540155	1708	17			1
Deletion1207	chr5:42201654..42204567	1897	17			1
Deletion1208	chr23:11635222..11650126	6103	18	91		1
Deletion1209	chr6:18509890..18511783	967	18			1
Deletion1210	chr1:197705327..197707953	1569	18			1
Deletion1211	chr1:1213525..1216283	1933	18			2
Deletion1212	chr22:19280591..19293065	3393	19	219		3
Deletion1213	chr1:183081194..183119089	6228	20	93	17	1
Deletion1214	chr7:157739234..157741087	1015	20			1
Deletion1215	chr2:126159674..126177183	8730	21	30		1
Deletion1216	chr1:113601058..113602593	556	21			1
Deletion1217	chr6:158468241..158470130	899	21			1
Deletion1218	chr6:170397114..170398962	1044	21			2
Deletion1219	chr1:20804353..20806112	1096	21			1
Deletion1220	chr5:114784384..114786875	1451	22			2
Deletion1221	chr6:134310574..134312525	843	23			1
Deletion1222	chr7:157834284..157835851	1202	23			1
Deletion1223	chr14:96244912..96246529	662	25			1
Deletion1224	chr2:69978408..69979975	797	26			1
Deletion1225	chr13:92821404..107331904	14477570	38	192	695	1
Deletion1226	chr13:91854814..91856579	774	43			1
Deletion1227	chr13:89660852..89672448	1983	48	7		1
Deletion1228	chr17:66543416..66588186	6715	3	12	31	1
Deletion1229	chr7:30863265..30889979	649	3		2	0
Deletion1230	chr5:151494723..151507366	4367	5	54		2
Deletion1231	chr3:96948155..96953626	2723	3	3		1
Deletion1232	chr7:158810180..158821298	5359	6	35		2
Deletion1233	chr21:14184894..14210487	16073		2	2	1
Deletion1234	chr3:75545142..131289343	55737845		2	2	0
Deletion1235	chr1:205794498..205819972	12526		2	3	1
Deletion1236	chr9:134935931..134973538	20811		2	3	1
Deletion1237	chr4:70156475..70280393	115925		2	3	1
Deletion1238	chr7:57481096..63273174	5791517		2	4	3
Deletion1239	chr5:156016617..156054677	10806		2	7	1
Deletion1240	chr8:6834792..6888717	24572		2	7	1
Deletion1241	chr12:8449668..8507243	36215		2	15	1
Deletion1242	chr12:10472060..10514779	16439		2	51	1
Deletion1243	chr7:29641114..29776504	118775		3	2	0
Deletion1244	chr16:47061655..47084469	820		3	3	1
Deletion1245	chr6:31490055..31606480	90899		3	3	3
Deletion1246	chr7:65836732..73053129	7189182		3	4	2
Deletion1247	chr6:31349499..31450901	72468		3	6	3
Deletion1248	chr4:9065838..9113754	28262		3	8	1
Deletion1249	chr12:9523874..9645987	102955		3	16	3
Deletion1250	chr1:25463646..25557911	72031		3	32	2
Deletion1251	chr4:45896103..45934987	4642		4	2	0
Deletion1252	chr23:150832459..150870193	6806		4	2	0
Deletion1253	chr17:23801287..23827066	7200		4	2	0
Deletion1254	chr4:87864651..87902954	7478		4	4	1
Deletion1255	chr6:103843965..103896632	28855		4	28	1
Deletion1256	chr6:57687951..57716305	10931		5	3	3
Deletion1257	chr7:149925982..149955602	12235		5	5	1
Deletion1258	chr12:22462262..22498645	13807		5	5	1
Deletion1259	chr11:51197100..51247679	25112		5	5	1
Deletion1260	chr12:1528579..1563984	10836		6	9	1
Deletion1261	chr7:127855823..127914568	45604		6	12	1
Deletion1262	chr15:74671477..74714991	17144		6	30	1
Deletion1263	chr16:75096008..75109361	7693		6		1
Deletion1264	chr3:199308950..199320833	9227		6		1
Deletion1265	chr2:105187803..105199839	10673		6		1
Deletion1266	chr5:156353066..156369385	10388		7	2	0
Deletion1267	chr2:76377721..76399644	919		7	4	1
Deletion1268	chr2:216801438..216837821	106		7	5	1
Deletion1269	chr5:739288..841189	87493		7	5	1
Deletion1270	chr12:11395848..11455802	44291		7	11	1
Deletion1271	chr6:77493064..77542874	24825		7	15	1
Deletion1272	chr4:34283958..34335622	26856		7	26	1
Deletion1273	chr7:157818713..157831937	3644		7		1
Deletion1274	chr16:8046158..8057500	6421		7		1
Deletion1275	chr11:101806449..101820269	6624		7		1
Deletion1276	chr5:17745334..17757367	8116		7		1
Deletion1277	chr7:56729401..56745011	9308		7		1
Deletion1278	chr8:75523779..75560396	6901		8	2	0
Deletion1279	chr12:58222005..58258123	12539		8	12	1
Deletion1280	chr14:73085892..73142973	9440		8	22	1
Deletion1281	chr23:140302818..140314407	7122		8		1
Deletion1282	chr10:82737838..82749668	8948		8		1
Deletion1283	chr5:17651305..17672229	13114		8		3
Deletion1284	chr1:84290246..84327961	8668		9	6	1
Deletion1285	chr6:72920092..72957879	10833		9	14	1
Deletion1286	chr10:51788056..51977075	166430		9	39	1
Deletion1287	chr2:32944804..32957237	4564		9		2
Deletion1288	chr5:614135..625743	4918		9		1
Deletion1289	chr16:57201374..57213028	7622		9		1
Deletion1290	chr23:95198421..95212400	8556		9		1
Deletion1291	chr15:50051991..50067896	10654		9		1
Deletion1292	chr7:141693371..141724475	21404		9		1
Deletion1293	chr10:135084577..135237194	150550		9		3
Deletion1294	chr12:86663946..86695512	6990		10	2	0
Deletion1295	chr6:44659195..44694966	13171		10	8	1
Deletion1296	chr6:71902174..71963499	18207		10	33	1
Deletion1297	chr4:64376920..64423746	21516		10	33	1
Deletion1298	chr9:28542701..31635139	3069156		10	46	1
Deletion1299	chr20:1501476..1583868	36361		10	84	1
Deletion1300	chr12:30368587..30380483	4661		10		1
Deletion1301	chr10:135140187..135152261	4831		10		3
Deletion1302	chr5:1073523..1084937	5568		10		1
Deletion1303	chr7:53305647..53317075	7551		10		1
Deletion1304	chr4:61011423..61022771	8230		10		1
Deletion1305	chr10:20884066..20904576	17872		10		1
Deletion1306	chr18:61874534..61909999	9639		11	8	1
Deletion1307	chr8:15821262..15857730	11078		11	19	1
Deletion1308	chr16:73039905..73165193	102291		11	26	3
Deletion1309	chr2:49385460..49424732	12797		11	74	1
Deletion1310	chr14:29712076..29749842	4172		12	3	1
Deletion1311	chr12:33185781..33216976	13349		12	15	1
Deletion1312	chr4:39667655..39706563	13882		12	19	1
Deletion1313	chr1:16023787..16035307	4246		12		1
Deletion1314	chr15:69494615..69508777	7561		12		1
Deletion1315	chr15:21222389..21234442	8752		12		1
Deletion1316	chr1:173336585..173351048	10766		12		1
Deletion1317	chr8:132346682..132378338	4616		13	3	1
Deletion1318	chr3:149764094..149786040	4796		13	3	1
Deletion1319	chr8:64872121..64905277	6436		13	3	1
Deletion1320	chr10:132523001..132534549	6003		13		2
Deletion1321	chr4:173661150..173678737	10183		13		1
Deletion1322	chr1:110025970..110052496	19218		13		2
Deletion1323	chr11:107286944..107305839	6703		14	2	0
Deletion1324	chr11:28963493..28997017	6200		14	3	1
Deletion1325	chr3:133471394..133520174	6890		14	8	1
Deletion1326	chr1:208394149..208918045	495001		14	51	2
Deletion1327	chr9:2034610..2162700	102089		14	61	1
Deletion1328	chr6:100378092..100389588	6255		14		1
Deletion1329	chr5:17561366..17681555	91998		15	13	1
Deletion1330	chr18:35264695..35480429	194698		15	34	1
Deletion1331	chr17:22558517..22571504	6001		15		1
Deletion1332	chr8:129825697..129838258	9669		15		1
Deletion1333	chr20:7345870..7380007	5822		16	3	1
Deletion1334	chr2:194397356..194437390	11014		16	19	1
Deletion1335	chr6:74669150..74683912	8700		16		1
Deletion1336	chr4:160709882..163861325	3126309		17	70	2
Deletion1337	chr2:172711382..172723119	5240		17		1
Deletion1338	chr19:58380796..58392400	4635		18		1
Deletion1339	chr6:65401332..65413579	6289		18		1
Deletion1340	chr13:71737496..71769972	7598		19	2	0
Deletion1341	chr1:112635548..112647028	5869		19		1
Deletion1342	chr4:172610790..172624210	5902		19		1
Deletion1343	chr10:111561335..111594250	7046		20	4	1
Deletion1344	chr7:56531429..57506455	950773		20	12	3
Deletion1345	chr11:101070683..101111793	9850		21	15	1
Deletion1346	chr2:35827578..35882449	23290		21	86	1
Deletion1347	chr23:70053652..70065220	5216		21		1
Deletion1348	chr2:131330626..131342986	7668		21		1
Deletion1349	chr3:164008355..164057260	22035		22	64	3
Deletion1350	chr10:5929266..5941341	4089		22		1
Deletion1351	chr1:150821824..150886145	35322		25	59	1
Deletion1352	chr10:134798785..134810535	4386		26		1
Deletion1353	chr9:17897536..17929370	7842		27	3	1
Deletion1354	chr19:41531101..41545778	8102		27		1
Deletion1355	chr14:19619979..19634090	5569		28		1
Deletion1356	chr17:51327442..51355736	21333		28		1
Deletion1357	chr1:54864659..54878211	3948		30		1
Deletion1358	chr3:68716046..68753756	6971		32	7	1
Deletion1359	chr11:119456584..119468950	5247		32		1
Deletion1360	chr7:109223538..109248963	17843		32		1
Deletion1361	chr6:139644216..139672781	5792		33	4	1
Deletion1362	chr19:34640474..34681042	7665		33	7	1
Deletion1363	chr4:139687950..139717208	5631		34	9	1
Deletion1364	chr4:70500957..70514775	8610		35		1
Deletion1365	chr2:4759063..4793725	6278		37	12	1
Deletion1366	chr22:16150274..16167551	9033		38		1
Deletion1367	chr11:92508433..92543183	7527		39	9	1
Deletion1368	chr7:100165407..100205454	13464		40	43	1
Deletion1369	chr7:91050443..91065875	9199		40		1
Deletion1370	chr12:13435759..13471463	9132		44	13	1
Deletion1371	chr23:56810810..56848068	13333		45	40	1
Deletion1372	chr1:109988371..110001592	4588		50		2
Deletion1373	chr3:112725973..112755966	6398		52	12	3
Deletion1374	chr11:1407255..1438328	3770		53	3	1
Deletion1375	chr6:86764902..86798484	6916		58	9	1
Deletion1376	chr4:188125216..188138654	1904		63		1
Deletion1377	chr18:50206913..50233687	4378		65	3	1
Deletion1378	chr8:1328199..1367134	15345		66	72	1
Deletion1379	chr5:13469053..13503267	213		101	16	1
Deletion1380	chr7:147686975..147724105	1490			6	1
Deletion1381	chr6:47036571..47076879	12522			6	1
Deletion1382	chr13:111977864..112020122	37160			6	1
Deletion1383	chr15:22219342..22289296	62027			6	1
Deletion1384	chr1:194996557..195094311	83346			7	1
Deletion1385	chr12:11113725..11166330	28646			9	2
Deletion1386	chr14:23497414..23554088	53476			10	1
Deletion1387	chr23:134679712..134740529	51491			12	1
Deletion1388	chr1:167485901..167531268	31211			20	1
Deletion1389	chr9:72506490..72553908	36185			23	1
Deletion1390	chr1:1618264..1695992	16398			28	2
Deletion1391	chr11:55119411..55231386	97254			28	3
Deletion1392	chr19:8242784..8282890	30185			31	1
Deletion1393	chr2:19051509..19103964	37477			38	1

## Sheet: Tandem duplication
ID	Location	Span	1kb Count	10kb Count	20kb Count	Supercluster count
Tandem duplication1	chr1:152985948..152991047	5099	2	2		1
Tandem duplication2	chr12:29103335..29113149	9814	2	2		1
Tandem duplication3	chr13:91108073..91120552	12479	2	2		1
Tandem duplication4	chr16:22535681..22542619	6938	2	2		1
Tandem duplication5	chr20:44091711..44100148	8437	2	2		1
Tandem duplication6	chr20:55683415..55699335	15920	2	2		1
Tandem duplication7	chr21:35203028..35218843	15815	2	2		1
Tandem duplication8	chr23:58464766..58477563	12797	2	2		1
Tandem duplication9	chr4:19430063..19433806	3743	2	2		1
Tandem duplication10	chr5:115838813..115844088	5275	2	2		1
Tandem duplication11	chr5:176862717..176870904	8187	2	2		1
Tandem duplication12	chr5:74119107..74132201	13094	2	2		1
Tandem duplication13	chr5:9108165..9117218	9053	2	2		1
Tandem duplication14	chr7:101636334..101645896	9562	2	2		1
Tandem duplication15	chr7:130256363..130263484	7121	2	2		1
Tandem duplication16	chr14:66486534..66722609	236075	2	3	36	2
Tandem duplication17	chr5:736387..861022	124635	2	4	2	1
Tandem duplication18	chr14:105107770..105268624	160854	2	6	2	1
Tandem duplication19	chr1:172360419..172430911	70492	2	8	10	1
Tandem duplication20	chr5:140534896..140574605	39709	2	11	2	1
Tandem duplication21	chr4:28188722..28422392	233670	2	12	61	1
Tandem duplication22	chr5:22441265..22486337	45072	2	14	80	1
Tandem duplication23	chr1:2570818..2577573	6755	2	18		1
Tandem duplication24	chr19:59416412..59437926	21514	2	19	4	2
Tandem duplication25	chr1:16220507..16268439	47932	2	19	10	2
Tandem duplication26	chr13:114052025..114088332	36307	2	21	71	1
Tandem duplication27	chr7:36288742..36707495	418753	2	23	40	1
Tandem duplication28	chr7:79138440..79606288	467848	2	23	49	1
Tandem duplication29	chr7:52697999..52712295	14296	2	24		1
Tandem duplication30	chr18:8100913..19564749	11463836	2	25	75	2
Tandem duplication31	chr22:20539010..20544667	5657	3	2		1
Tandem duplication32	chr1:159776138..159885831	109693	3	4	2	1
Tandem duplication33	chr23:52903483..55695279	2791796	3	8	6	1
Tandem duplication34	chr14:96094734..96708393	613659	3	11	68	1
Tandem duplication35	chr3:161846730..162183247	336517	3	12	34	1
Tandem duplication36	chr2:145344320..145453354	109034	3	20	34	1
Tandem duplication37	chr14:33536819..33598656	61837	3	20	86	1
Tandem duplication38	chr5:17550113..17652470	102357	3	22	2	1
Tandem duplication39	chr7:75970672..76470752	500080	3	26	3	1
Tandem duplication40	chr1:170420076..170882216	462140	3	30	62	1
Tandem duplication41	chr17:23924711..24296897	372186	3	35	56	2
Tandem duplication42	chr1:181650077..181652271	2194	3			1
Tandem duplication43	chr1:200128888..200131044	2156	3			1
Tandem duplication44	chr1:36062551..36064791	2240	3			1
Tandem duplication45	chr1:48966603..48968020	1417	3			1
Tandem duplication46	chr10:12159557..12160106	549	3			1
Tandem duplication47	chr10:132058881..132060456	1575	3			2
Tandem duplication48	chr10:29083669..29085111	1442	3			1
Tandem duplication49	chr10:72720139..72722037	1898	3			1
Tandem duplication50	chr11:38560823..38562164	1341	3			1
Tandem duplication51	chr11:58682309..58683912	1603	3			1
Tandem duplication52	chr11:61229447..61230035	588	3			1
Tandem duplication53	chr11:72109090..72109801	711	3			1
Tandem duplication54	chr11:78447515..78448956	1441	3			1
Tandem duplication55	chr12:131237433..131237962	529	3			1
Tandem duplication56	chr14:104698820..104700007	1187	3			1
Tandem duplication57	chr14:26361997..26362902	905	3			1
Tandem duplication58	chr15:36709254..36711397	2143	3			1
Tandem duplication59	chr16:15848529..15849446	917	3			1
Tandem duplication60	chr16:80959610..80961287	1677	3			1
Tandem duplication61	chr17:23749516..23751680	2164	3			1
Tandem duplication62	chr17:28767170..28768285	1115	3			1
Tandem duplication63	chr2:134678204..134679958	1754	3			1
Tandem duplication64	chr2:34605636..34607205	1569	3			1
Tandem duplication65	chr20:47913685..47914860	1175	3			1
Tandem duplication66	chr20:62188812..62190610	1798	3			2
Tandem duplication67	chr21:42944319..42944946	627	3			1
Tandem duplication68	chr4:32769407..32773143	3736	3			1
Tandem duplication69	chr4:59124629..59130518	5889	3			2
Tandem duplication70	chr5:81316701..81318223	1522	3			1
Tandem duplication71	chr6:10245216..10245763	547	3			1
Tandem duplication72	chr6:10448660..10450010	1350	3			1
Tandem duplication73	chr6:109751555..109752903	1348	3			1
Tandem duplication74	chr6:118004303..118005028	725	3			1
Tandem duplication75	chr6:148025814..148028168	2354	3			1
Tandem duplication76	chr6:33715882..33717612	1730	3			2
Tandem duplication77	chr6:40202039..40202906	867	3			1
Tandem duplication78	chr6:564897..566661	1764	3			2
Tandem duplication79	chr7:111579707..111582103	2396	3			1
Tandem duplication80	chr7:126756668..126758412	1744	3			1
Tandem duplication81	chr7:149097102..149098261	1159	3			1
Tandem duplication82	chr8:145472408..145473175	767	3			1
Tandem duplication83	chr8:2229865..2230802	937	3			3
Tandem duplication84	chr8:43769097..43771032	1935	3			1
Tandem duplication85	chr9:118783032..118784443	1411	3			1
Tandem duplication86	chr9:137753506..137754986	1480	3			1
Tandem duplication87	chr5:50696036..50734284	38248	4	7	80	1
Tandem duplication88	chr23:33393398..33651577	258179	4	8	34	1
Tandem duplication89	chr3:170750143..170765796	15653	4	19		1
Tandem duplication90	chr2:140552554..140565868	13314	4	33		1
Tandem duplication91	chr6:31727306..31941660	214354	4	41	88	1
Tandem duplication92	chr7:141406387..141437671	31284	5	7	2	1
Tandem duplication93	chr1:184554737..185307652	752915	5	8	36	2
Tandem duplication94	chr19:17303883..17311525	7642	5	20		1
Tandem duplication95	chr7:100384227..100402300	18073	5	29	30	2
Tandem duplication96	chr10:127180921..127187119	6198	5			2
Tandem duplication97	chr11:1006841..1007663	822	5			2
Tandem duplication98	chr15:21236498..21237426	928	5			1
Tandem duplication99	chr2:183078729..183080260	1531	5			1
Tandem duplication100	chr6:117705885..117711347	5462	5			1
Tandem duplication101	chr7:154507508..154510888	3380	5			1
Tandem duplication102	chr2:113424190..113591643	167453	7	15	51	1
Tandem duplication103	chr12:78679078..78686537	7459	8	5		1
Tandem duplication104	chr23:113064436..114305225	1240789	8	10	25	1
Tandem duplication105	chr8:58278970..58323197	44227	9	6	10	1
Tandem duplication106	chr8:43212050..43217205	5155	9	13	7	3
Tandem duplication107	chr6:161327673..161587406	259733	9	40	118	2
Tandem duplication108	chr1:32965921..32968689	2768	11	2		1
Tandem duplication109	chr6:35862546..35874657	12111	15	113		1
Tandem duplication110	chr11:115773291..115806215	32924		2	2	1
Tandem duplication111	chr12:11143127..11173520	30393		2	2	2
Tandem duplication112	chr16:29153866..86784067	57630201		2	2	1
Tandem duplication113	chr2:232953274..232980012	26738		2	2	1
Tandem duplication114	chr3:126926791..126944890	18099		2	2	1
Tandem duplication115	chr12:8255891..8281226	25335		2	3	1
Tandem duplication116	chr13:109473875..109580433	106558		2	3	1
Tandem duplication117	chr6:45495425..45738434	243009		2	4	1
Tandem duplication118	chr7:65827981..73016239	7188258		2	4	2
Tandem duplication119	chr2:188268778..188785511	516733		2	12	1
Tandem duplication120	chr10:46379964..88966383	42586419		3	2	2
Tandem duplication121	chr16:15168387..18074123	2905736		3	2	1
Tandem duplication122	chr11:121827653..121920752	93099		3	18	2
Tandem duplication123	chr16:20453522..20514985	61463		5	4	2
Tandem duplication124	chr16:29063213..86740243	57677030		5	4	1
Tandem duplication125	chr6:31318065..31429766	111701		6	7	3
Tandem duplication126	chr9:114199111..114454454	255343		6	44	1
Tandem duplication127	chr5:811608..900992	89384		7	2	1
Tandem duplication128	chr16:29223578..86605559	57381981		7		1
Tandem duplication129	chr19:59935345..60051458	116113		8	5	2
Tandem duplication130	chr18:35602260..36120734	518474		9	40	1
Tandem duplication131	chr4:59134924..59235266	100342		10	19	1
Tandem duplication132	chr7:56525910..57480107	954197		11	8	3
Tandem duplication133	chr5:163153710..163918097	764387		11	19	1
Tandem duplication134	chr14:22279597..22877453	597856		11	26	1
Tandem duplication135	chr10:135088579..135240754	152175		13	59	1
Tandem duplication136	chr11:56222605..56232201	9596		14		1
Tandem duplication137	chr4:158176007..158251216	75209		15	64	1
Tandem duplication138	chr9:26579670..38419732	11840062		15	65	2
Tandem duplication139	chr11:18891018..18928611	37593		16	12	1
Tandem duplication140	chr16:45569798..45732400	162602		16	31	1
Tandem duplication141	chr6:69557630..69592112	34482		20	30	1
Tandem duplication142	chr16:74073095..74136686	63591		29	65	1
Tandem duplication143	chr7:110904274..111200488	296214		37	90	1
Tandem duplication144	chr16:87119272..87388337	269065		51	78	2
Tandem duplication145	chr12:11059772..11116089	56317			6	2

## Sheet: Unpaired inversion
ID	Chr	Strand L	Location L	Strand R	Location R	Span	1kb Count	10kb Count	20kb Count	Supercluster count
Unpaired inversion1	chr18	-	11501294	+	11501948	654	2	2	2	1
Unpaired inversion2	chr11	+	57722978	-	78046663	20323685	2	2		1
Unpaired inversion3	chr13	-	87909867	+	87910641	774	2	3	2	1
Unpaired inversion4	chr15	+	26065217	-	28922801	2857584	2	3		1
Unpaired inversion5	chr10	+	132524770	-	132525948	1178	2	4		2
Unpaired inversion6	chr17	-	1069435	+	1070426	991	2	5		2
Unpaired inversion7	chr5	-	106121125	+	106131261	10136	2	6	15	2
Unpaired inversion8	chr12	-	48468912	+	48470111	1199	2	8	2	1
Unpaired inversion9	chr16	-	59613294	+	59626558	13264	2	8	37	2
Unpaired inversion10	chr1	+	43831349	-	43839677	8328	2	14	6	2
Unpaired inversion11	chr18	+	37815409	-	37840650	25241	2	19	56	1
Unpaired inversion12	chr5	+	106130506	-	106133372	2866	2	27	36	2
Unpaired inversion13	chr13	-	91744116	+	92650889	906773	2	122	377	2
Unpaired inversion14	chr9	-	129948174	+	129950211	2037	2	140	241	1
Unpaired inversion15	chr16	-	45284313	+	45409295	124982	2		23	2
Unpaired inversion16	chr20	+	46275915	-	46648327	372412	3	2	5	2
Unpaired inversion17	chr8	+	138199445	-	138200606	1161	3	3		1
Unpaired inversion18	chr16	+	21501941	-	22617998	1116057	3	10	70	1
Unpaired inversion19	chr7	+	100401995	-	100405988	3993	3	12	4	2
Unpaired inversion20	chr14	-	47394726	+	47395046	320	3		2	1
Unpaired inversion21	chr8	+	118941951	-	118944444	2493	3		2	1
Unpaired inversion22	chr11	-	36287877	+	36288082	205	3		3	2
Unpaired inversion23	chr5	-	147534467	+	147535792	1325	3		4	1
Unpaired inversion24	chr1	+	19847231	-	19847255	24	3			1
Unpaired inversion25	chr11	+	73786379	-	73786379	0	3			1
Unpaired inversion26	chr12	-	126957817	+	126957894	77	3			1
Unpaired inversion27	chr16	-	68319376	+	68321294	1918	3			1
Unpaired inversion28	chr17	+	14599136	-	14602952	3816	3			1
Unpaired inversion29	chr3	-	82286238	+	82287719	1481	3			1
Unpaired inversion30	chr6	-	43274056	+	43274056	235	3			1
Unpaired inversion31	chr17	+	8220	-	9523	1303	4	3		2
Unpaired inversion32	chr16	-	47463325	+	47464254	929	4	5	5	3
Unpaired inversion33	chr12	-	69819065	+	69820627	1562	4			1
Unpaired inversion34	chr14	+	47392903	-	47395169	2266	4			2
Unpaired inversion35	chr2	-	10744424	+	10744532	108	4			1
Unpaired inversion36	chr11	-	99195332	+	99196181	849	5	3	2	1
Unpaired inversion37	chr16	+	47462096	-	47463693	1597	5	4	3	3
Unpaired inversion38	chr5	+	147532470	-	147534768	2298	5	5	2	1
Unpaired inversion39	chr2	-	149057763	+	149059758	1995	5	17	47	1
Unpaired inversion40	chr2	-	33618171	+	33621870	3699	6	2		1
Unpaired inversion41	chr9	+	106856355	-	106856766	411	6	2		1
Unpaired inversion42	chr1	-	6700503	+	6702485	1982	9	3	2	1
Unpaired inversion43	chr13	+	91271637	-	91273695	2058	9	16	156	1
Unpaired inversion44	chr8	-	43211920	+	43214159	2239	14	20	5	3
Unpaired inversion45	chr8	+	43213022	-	43216216	3194	18	19	7	3
Unpaired inversion46	chr11	-	49202079	+	88981243	39779164		2	2	1
Unpaired inversion47	chr12	-	109102209	+	109109178	6969		2	2	1
Unpaired inversion48	chr23	+	134576184	-	134628500	52316		2	2	1
Unpaired inversion49	chr10	-	29620424	+	30943029	1322605		2	3	1
Unpaired inversion50	chr16	-	20350077	+	20518566	168489		2	3	2
Unpaired inversion51	chr5	-	180457877	+	180467954	10077		2	3	1
Unpaired inversion52	chr1	-	114447503	+	114462967	15464		3	2	1
Unpaired inversion53	chr11	-	126007810	+	126015112	7302		3	3	1
Unpaired inversion54	chr7	+	149219018	-	152128948	2909930		3	3	2
Unpaired inversion55	chr11	+	55115771	-	55201696	85925		3	6	3
Unpaired inversion56	chr16	-	68715971	+	72924567	4208596		3	6	3
Unpaired inversion57	chr18	+	23339409	-	23343335	3926		3	19	1
Unpaired inversion58	chr18	-	22809545	+	22816273	6728		3	20	1
Unpaired inversion59	chr17	-	4976318	+	31894198	26917880		4	2	1
Unpaired inversion60	chr6	-	135789202	+	135820321	31119		4	31	2
Unpaired inversion61	chr11	-	55189072	+	55220724	31652		5	5	3
Unpaired inversion62	chr17	+	41720105	-	60348244	18628139		5	6	2
Unpaired inversion63	chr18	+	8096267	-	22610111	14513844		5	8	2
Unpaired inversion64	chr2	+	188395793	-	188410945	15152		5	22	1
Unpaired inversion65	chr9	-	37079718	+	37086095	6377		6	26	1
Unpaired inversion66	chr1	-	143240318	+	147461194	4220876		8	5	1
Unpaired inversion67	chr17	+	41018495	-	41724990	706495		8	15	2
Unpaired inversion68	chr3	-	139768586	+	139816261	47675		9	52	1
Unpaired inversion69	chr16	-	1221613	+	1245417	23804		9	59	2
Unpaired inversion70	chr3	+	196962679	-	198877808	1915129		10	23	3
Unpaired inversion71	chr5	-	21559248	+	29460297	7901049		11	10	3
Unpaired inversion72	chr1	-	43816840	+	43824997	8157		12	3	2
Unpaired inversion73	chr11	+	48345438	-	49995296	1649858		12	32	2
Unpaired inversion74	chr1	+	146197517	-	146822158	624641		13	12	2
Unpaired inversion75	chr16	+	59624550	-	59640458	15908		14	26	2
Unpaired inversion76	chr16	+	45280855	-	45342483	61628		21	46	2
Unpaired inversion77	chr2	-	95461058	+	95694026	232968			6	1
Unpaired inversion78	chr4	-	14446724	+	14467126	20402			6	1
Unpaired inversion79	chr5	-	175267371	+	177295299	2027928			7	2
Unpaired inversion80	chr16	+	32187848	-	32560788	372940			9	1
Unpaired inversion81	chr23	+	103110271	-	103191326	81055			14	1
Unpaired inversion82	chr2	+	149960708	-	149966433	5725			39	2
Unpaired inversion83	chr16	+	1217414	-	1248403	30989			58	2

## Sheet: Isolated translocation
ID	Chr L	Strand L	Location L	Chr R	Strand R	Location R	1kb count	10kb count	20kb count	Supercluster count
Isolated translocation1	chr1	+	240567830	chr10	-	38618027	2	2	2	1
Isolated translocation2	chr13	-	34567988	chr15	+	19147212	2	2	2	1
Isolated translocation3	chr1	-	240503950	chr10	+	38605289	2	2	6	1
Isolated translocation4	chr12	-	55276204	chr15	-	37748156	2	4	2	1
Isolated translocation5	chr1	+	143257359	chr2	+	5689713	2	4		2
Isolated translocation6	chr2	+	165557796	chr15	+	19173102	2	4		1
Isolated translocation7	chr1	-	107120588	chr18	+	23018353	2	12	48	1
Isolated translocation8	chr6	-	38215297	chr16	+	76817597	2	48	75	2
Isolated translocation9	chr6	-	37867456	chr12	-	94759027	3	5	2	1
Isolated translocation10	chr1	+	180541045	chr17	+	71831843	3			1
Isolated translocation11	chr18	+	12111382	chr22	-	15540250	3			1
Isolated translocation12	chr3	-	174231801	chr5	-	160367117	3			1
Isolated translocation13	chr4	+	95737674	chr7	+	46872072	3			2
Isolated translocation14	chr5	+	50431916	chr6	-	37931575	4	9	40	2
Isolated translocation15	chr9	+	35874049	chr11	+	81550654	4			1
Isolated translocation16	chr1	+	86171574	chr9	-	99714515	5	3		2
Isolated translocation17	chr3	+	135781936	chr6	-	37020843	5	10		1
Isolated translocation18	chr5	+	21609010	chr6	-	57683878	5	16	57	3
Isolated translocation19	chr3	+	48203123	chr10	-	87839214	5	56	159	2
Isolated translocation20	chr1	+	142011236	chr4	+	48912593		2	2	1
Isolated translocation21	chr10	-	74437604	chr17	+	29706018		2	2	1
Isolated translocation22	chr20	+	59824217	chr23	+	6795605		2	2	1
Isolated translocation23	chr5	-	129908204	chr13	+	89748229		2	2	2
Isolated translocation24	chr5	-	115500052	chr7	-	111019437		2	2	1
Isolated translocation25	chr10	+	96842510	chr23	-	30694822		2	5	1
Isolated translocation26	chr13	+	23864419	chr14	+	104041679		3	2	2
Isolated translocation27	chr2	-	208741754	chr17	+	19940642		3	2	1
Isolated translocation28	chr8	+	30265165	chr17	+	7115701		3	3	2
Isolated translocation29	chr1	+	32959468	chr11	-	71983703		4	2	1
Isolated translocation30	chr2	+	208741960	chr17	-	19928421		4	2	1
Isolated translocation31	chr4	-	190732367	chr20	-	28131986		4	4	3
Isolated translocation32	chr9	-	35874024	chr11	-	81525817		5	3	1
Isolated translocation33	chr1	-	87714209	chr16	+	69405371		5	7	1
Isolated translocation34	chr4	-	190707510	chr9	+	44817657		7	13	3
Isolated translocation35	chr6	+	326978	chr16	-	33336001		10	28	1
Isolated translocation36	chr12	-	22602851	chr21	+	24426893		28	41	1
Isolated translocation37	chr1	-	146826872	chr9	-	139892339			11	2
Isolated translocation38	chr11	+	186678	chr17	+	126			51	2

## Sheet: Inversion
ID	Inversion Segment	Span	1kb Count 1	1kb Count 2	10kb Count 1	10kb Count 2	20kb Count 1	20kb Count 2	Supercluster count 1	Supercluster count 2
Inversion1	chr6:112069018..112069533	16123	3	3	3	2	3	5	2	2
Inversion2	chr12:45576827..45595890	19911	3	3	4	27	31	22	2	2
Inversion3	chr23:46696008..46715305	20607	3	4	19	13	70	61	2	2
Inversion4	chr11:65775739..65777914	2057	3	7	3	8	4	4	2	2
Inversion5	chr16:83746512..83747090	1737	4	3	4	2	3	4	3	3
Inversion6	chr23:48900531..48906255	6915	4	3	25	58	11	25	2	2
Inversion7	chr7:70064118..70076671	18023	5	4	52	53	72	22	2	2
Inversion8	chr21:26942629..26943487	1575	5	4			4	6	2	2
Inversion9	chr3:44716294..44717025	1655	5	12	3	3	16	11	2	2
Inversion10	chr12:12436290..12437647	2099	8	7	9	7	11	4	2	2
Inversion11	chr10:46443195..46479531	36508	8	24	185	220	602	454	2	2
Inversion12	chr10:56437329..56443113	6126	9	4	15	15	12	12	2	2
Inversion13	chr3:43810134..43810628	14049	10	7	23	2	15	12	2	2
Inversion14	chr3:164028652..164030175	58561	11	2	12	9	6	7	3	3
Inversion15	chr21:26296047..26296566	1649	12	11			3	7	2	2
Inversion16	chr6:168835548..168836582	2302	16	12	36	30	17	12	2	2
Inversion17	chr1:196023417..196024574	1283	19	33	11	5	16	20	2	2
Inversion18	chr18:12135265..12136480	16499			2	8	8	2	2	2
Inversion19	chr12:79370486..79379919	19997			2	12	34	24	2	2
Inversion20	chr5:178997340..179014698	23792			3	2	49	34	2	2
Inversion21	chr1:246668614..246886966	225384			4	2	6	8	2	2
Inversion22	chr3:50901097..50909023	12657			5	7	18	34	2	2
Inversion23	chr3:188618935..188624830	17332			6	11	17	30	2	2
Inversion24	chr8:6142793..6144691	14673			6	13	6	7	2	2
Inversion25	chr23:45433480..45435464	14430			11	8	7	4	2	2
Inversion26	chr1:26840700..26845356	12297			13	18	21	6	2	2
Inversion27	chr19:43956242..43971458	22600			14	20	15	43	2	2
Inversion28	chr16:73797669..73814060	19783			14	66	35	59	2	2
Inversion29	chr12:17817516..17899760	91958			18	13	44	63	2	2
Inversion30	chr9:114913782..114914993	14566			20	15	4	13	2	2
Inversion31	chr8:48377856..48393105	22786			22	49	57	70	2	2
Inversion32	chr20:40679811..40728898	91217			24	15	87	60	2	2
Inversion33	chr12:85764395..85775532	16292			31	19	57	19	2	2
Inversion34	chr23:149322116..149336041	18020			33	45	101	107	3	3
Inversion35	chr7:106846714..106850030	12904			37	15	24	21	2	2
Inversion36	chr23:100743822..100753221	18793			45	55	18	81	2	2
Inversion37	chr9:125781184..125793142	17482			48	58	57	144	2	2
Inversion38	chr21:40314645..40327177	29566			50	38	89	78	2	2
Inversion39	chr21:40319649..40326930	16020			50	38	89	78	2	2
Inversion40	chr11:301817..307844	22538			53	47	130	39	2	2
Inversion41	chr1:2475176..2489105	15924			78	108	232	149	2	2
Inversion42	chr14:34087623..34093745	33317					6	6	2	2
Inversion43	chr5:63802515..63808720	38456					7	8	2	2
Inversion44	chr10:37433868..37440380	34921					18	11	2	2
Inversion45	chr2:234137725..234151097	27875					53	41	2	2
Inversion46	chr23:72141957..72212302	91408					14	28	2	2
Inversion47	chr2:241266449..241280151	35563					32	33	2	2
Inversion48	chr4:89066434..89075983	15802			9	14	17	26	2	2
Inversion49	chr6:31117204..31117684	11934			12	10	2	5	2	2
Inversion50	chr6:107275900..107278184	9303			15	11	9	5	2	2
Inversion51	chr2:138721627..138725034	35803			2	3	7	5	2	2
Inversion52	chr1:245364683..245392086	42359			3	2	2	3	2	2

## Sheet: Insertion
Description	Parental Segment	Insertion Segment	Insertion Span	1kb size 1	1kb size 2	10kb size 1	10kb size 2	20kb size 1	20kb size 2	Supercluster count 1	Supercluster count 2
Diff Chrom, direct insertion	chr3:165401740..165402274	chr10:36800571..36801255	684	6	5	3	6			2	2
Diff Chrom, direct insertion	chr14:104036011..104038136	chr13:22429471..22440318	10847			4	11	3	5	2	2
Diff Chrom, direct insertion	chr22:19181690..19192662	chr11:47596892..47620535	23643			4	12	3	2	3	3
Diff Chrom, direct insertion	chr2:102277780..102279101	chr1:72132655..72133714	1059			6	5	10	4	2	2
Diff Chrom, direct insertion	chr23:66891875..66904371	chr5:159282334..159283675	1341			2	4	6	10	3	3
Diff Chrom, inverse insertion	chr13:42963169..42971907	chr15:39638745..39658734	19989	2	5	7	19	12	17	3	3
Diff Chrom, inverse insertion	chr8:128602758..128603311	chr3:112756775..112757741	966	10	4	8	7	5	8	3	3
Diff Chrom, inverse insertion	chr22:22181071..22183938	chr9:131227600..131246052	18452					25	21	2	2
Diff Chrom, inverse insertion	chr1:88741242..88753360	chr17:29087961..29088648	687			5	3	2	4	2	2
Same Chrom, direct insertion	chr7:141432085..141434018	chr7:141400515..141408129	7614	5	5	14	7			2	2
Same Chrom, direct insertion	chr10:127187119..127187553	chr10:127180532..127181438	906	9	5					2	2
Same Chrom, direct insertion	chr7:73016239..73025914	chr7:65827981..65836732	8751			3	2	4	4	2	2
Same Chrom, direct insertion	chr5:17652439..17653364	chr5:17550113..17561380	11267			15	22	13	2	2	2
Same Chrom, direct insertion	chr7:57480107..57482202	chr7:56524878..56531429	6551			20	11	12	8	3	3
Same Chrom, inverse insertion	chr6:167617710..167620140	chr6:167553692..167555362	1670	3	2	9	13	15	8	2	2
Same Chrom, inverse insertion	chr1:25600153..25616868	chr1:25479948..25485873	5925			2	2	5	2	2	2
Same Chrom, inverse insertion	chr7:153431002..153483671	chr7:149287279..149331413	44134			5	2	2	3	2	2
Same Chrom, inverse insertion	chr12:124362380..124373332	chr12:102883773..102906576	22803			5	9	6	8	2	2
Same Chrom, inverse insertion	chr15:73780823..73781747	chr15:75961466..75984996	23530			6	2	7	3	2	2
Same Chrom, inverse insertion	chr15:76836317..76847487	chr15:76057483..76085268	27785			7	6	5	2	2	2
Same Chrom, inverse insertion	chr10:5034290..5034620	chr10:4984362..5006755	22393			12	5	11	16	3	3
Same Chrom, inverse insertion	chr16:34249140..34255741	chr16:34323789..34614664	290875			16	2	76	33	2	2
Same Chrom, inverse insertion	chr11:1917230..1917820	chr11:1871893..1893496	21603			115	49	203	170	3	3
Same Chrom, inverse insertion	chr6:161125105..161130392	chr6:153784056..153794202	10146			2	5	11	14	2	2
Same Chrom, inverse insertion	chr11:1569686..1583046	chr11:70949814..70953369	3555			2	7	5	3	2	2

## Sheet: Intra-chr complex
ID	Chr	Strand L	Location L	Strand R	Location R	Span	1kb Count	10kb Count	20kb Count	Supercluster count
Intra-chr complex1	chr6	+	32709151	+	32813182	104031	2	2	4	5
Intra-chr complex2	chr14	+	105271054	+	105302945	31891	2	2		4
Intra-chr complex3	chr22	+	20710235	+	20717505	7270	2	2		317
Intra-chr complex4	chr22	+	21725711	+	21739397	13686	2	2		317
Intra-chr complex5	chr9	+	132706081	+	132712844	6763	2	2		317
Intra-chr complex6	chr9	+	132937558	+	132945083	7525	2	2		317
Intra-chr complex7	chr17	+	21275255	+	22341618	1066363	2	3	2	251
Intra-chr complex8	chr2	+	87510746	-	91058963	3548217	2	3	3	6
Intra-chr complex9	chr6	+	32716085	+	32836777	120692	2	3	5	5
Intra-chr complex10	chr10	+	41697616	+	42136932	439316	2	3		317
Intra-chr complex11	chr10	-	39116699	+	39159059	42360	2	3		317
Intra-chr complex12	chr22	+	18586064	+	18589846	3782	2	3		317
Intra-chr complex13	chr22	+	21058368	+	21112434	54066	2	4		317
Intra-chr complex14	chr22	+	21750191	+	21766304	16113	2	4		317
Intra-chr complex15	chr9	+	132838327	+	132864034	25707	2	4		317
Intra-chr complex16	chr9	+	132877775	+	132891432	13657	2	4		317
Intra-chr complex17	chr9	+	132977543	+	132991054	13511	2	4		317
Intra-chr complex18	chr9	+	67912101	-	67917042	4941	2	5		317
Intra-chr complex19	chr22	+	21410342	+	27345190	5934848	2	6		317
Intra-chr complex20	chr6	+	32628976	+	32655087	26111	2	6		12
Intra-chr complex21	chr22	+	18337120	+	18367489	30369	2	7		317
Intra-chr complex22	chr21	+	9796073	+	9877838	81765	2	8	4	251
Intra-chr complex23	chr18	+	7305042	-	21783322	14478280	2	12	38	4
Intra-chr complex24	chr6	+	167555391	-	167622644	67253	2	13		7
Intra-chr complex25	chr6	+	32547328	+	32664910	117582	2	16	12	5
Intra-chr complex26	chr6	+	32561920	+	32644913	82993	2	18		12
Intra-chr complex27	chr3	+	60210963	+	60487439	276476	2	22	43	4
Intra-chr complex28	chr9	-	122607847	+	122674651	66804	2	56	132	6
Intra-chr complex29	chr1	+	55042499	-	55045087	2588	2	66	87	4
Intra-chr complex30	chr16	+	33852396	+	33853464	1068	3	2		317
Intra-chr complex31	chr22	+	21130963	+	21136631	5668	3	2		317
Intra-chr complex32	chr22	+	21334367	+	21337304	2937	3	2		317
Intra-chr complex33	chr6	+	32634647	+	32656618	21971	3	3		12
Intra-chr complex34	chr6	+	32634647	+	32656618	21971	3	3		12
Intra-chr complex35	chr22	+	21778184	+	21793230	15046	3	4		317
Intra-chr complex36	chr22	+	21889312	+	21930042	40730	3	7		317
Intra-chr complex37	chr6	-	167552410	+	167626507	74097	3	9		7
Intra-chr complex38	chr6	+	16882253	-	51843617	34961364	3	17	67	7
Intra-chr complex39	chr3	+	60523513	+	60558678	35165	3	18	65	4
Intra-chr complex40	chr18	+	471710	+	17754768	17283058	3	20	39	5
Intra-chr complex41	chr6	+	51847279	+	51854059	6780	3	23	3	7
Intra-chr complex42	chr6	+	51910985	+	51916982	5997	3	93	12	7
Intra-chr complex43	chr1	+	16731077	+	16766414	35337	3		4	13
Intra-chr complex44	chr1	+	40026846	-	91625418	51598572	3			218
Intra-chr complex45	chr16	+	34053910	-	45057889	11003979	3			218
Intra-chr complex46	chr17	+	21187153	+	21187677	524	3			218
Intra-chr complex47	chr18	+	20631858	+	20632974	1116	3			218
Intra-chr complex48	chr2	+	91147908	+	91149133	1225	3			251
Intra-chr complex49	chr2	-	132728418	+	132728418	0	3			218
Intra-chr complex50	chr22	+	20758923	+	20759848	925	3			218
Intra-chr complex51	chr22	+	21588413	+	21589558	1145	3			218
Intra-chr complex52	chr22	+	21816690	+	21817402	712	3			218
Intra-chr complex53	chr6	+	32485610	+	32486629	1019	3			5
Intra-chr complex54	chr10	+	41777744	+	41778934	1190	3			218
Intra-chr complex55	chr10	+	41705553	+	41710412	4859	3			218
Intra-chr complex56	chr12	+	131452125	+	131452898	773	3			4
Intra-chr complex57	chr17	+	42568952	+	42574244	5292	3			218
Intra-chr complex58	chr17	+	42576255	+	42613955	37700	3			218
Intra-chr complex59	chr2	+	91645064	+	91654679	9615	3			218
Intra-chr complex60	chr22	+	21405972	+	21429653	23681	3			218
Intra-chr complex61	chr4	+	190861449	+	190862170	721	3			218
Intra-chr complex62	chr4	+	190858416	+	190859227	811	3			218
Intra-chr complex63	chr4	+	190809642	+	190811179	1537	3			218
Intra-chr complex64	chr6	+	32731172	+	32733864	2692	3			4
Intra-chr complex65	chr9	+	132741633	+	132743533	1900	3			218
Intra-chr complex66	chr15	+	18805590	+	18808392	2802	4	2		6
Intra-chr complex67	chr6	+	167583206	+	167741914	158708	4	2		7
Intra-chr complex68	chr9	+	132812698	+	132823022	10324	4	2		317
Intra-chr complex69	chr2	+	91636376	+	91654272	17896	4	3		317
Intra-chr complex70	chr22	+	21347060	+	21412211	65151	4	8		317
Intra-chr complex71	chr22	+	21346860	+	21412211	65351	4	8		317
Intra-chr complex72	chr2	+	132727209	+	132754659	27450	4	10	27	251
Intra-chr complex73	chr17	+	28107001	+	28125938	18937	4	10	34	251
Intra-chr complex74	chr3	+	60581879	+	60727922	146043	4	13	59	4
Intra-chr complex75	chr1	+	143608337	+	143612532	4195	4	23	58	4
Intra-chr complex76	chr9	+	130149443	-	130504016	354573	4	57	68	6
Intra-chr complex77	chr9	-	130453995	+	131471490	1017495	4	77	79	6
Intra-chr complex78	chr4	+	190428577	+	190437516	8939	4	113	32	251
Intra-chr complex79	chr13	+	107406545	+	107407516	971	4			218
Intra-chr complex80	chr11	+	113929626	+	113937218	7592	4			218
Intra-chr complex81	chr12	+	131559273	+	131560911	1638	4			4
Intra-chr complex82	chr22	+	21405045	+	21429645	24600	4			218
Intra-chr complex83	chr6	+	32589188	+	32651150	61962	4			4
Intra-chr complex84	chr7	+	100387601	+	100389184	1583	4			4
Intra-chr complex85	chr9	+	130451246	+	130454153	2907	4			4
Intra-chr complex86	chr18	+	3468958	-	10850033	7381075	5	15	42	5
Intra-chr complex87	chr17	+	21153400	+	21161947	8547	5	68	13	251
Intra-chr complex88	chr4	-	190822995	+	190850426	27431	5	95	265	251
Intra-chr complex89	chr10	+	41704133	+	41712614	8481	5			218
Intra-chr complex90	chr16	+	44975107	+	44984590	9483	5			218
Intra-chr complex91	chr2	+	132733800	+	132735895	2095	5			218
Intra-chr complex92	chr3	+	75778984	+	75780275	1291	5			218
Intra-chr complex93	chr7	+	100400068	+	100401291	1223	5			4
Intra-chr complex94	chr8	+	222038	+	223404	1366	5			218
Intra-chr complex95	chr4	+	190843783	+	190847369	3586	6	21	2	251
Intra-chr complex96	chr22	-	17333144	+	21265402	3932258	6	179	409	251
Intra-chr complex97	chr1	+	143737997	+	143738714	717	6			5
Intra-chr complex98	chr10	+	41704180	+	41717158	12978	6			218
Intra-chr complex99	chr12	+	131389933	+	131392378	2445	6			4
Intra-chr complex100	chr16	+	84142973	+	84143929	956	6			5
Intra-chr complex101	chr8	+	11282936	+	11285100	2164	6			218
Intra-chr complex102	chr12	+	130626967	+	130627491	524	7	6		5
Intra-chr complex103	chr22	+	21409733	+	21429643	19910	7	6		317
Intra-chr complex104	chr4	+	67946819	+	67949280	2461	7	14	9	251
Intra-chr complex105	chr22	+	21573016	+	21576570	3554	7	16		317
Intra-chr complex106	chr22	+	21336244	+	21497762	161518	7	26	26	251
Intra-chr complex107	chr16	+	83706565	+	83707655	1090	7			4
Intra-chr complex108	chr16	-	14488394	+	33858569	19370175	8	3		317
Intra-chr complex109	chr22	+	21382611	+	21428526	45915	9	56		317
Intra-chr complex110	chr4	+	190294803	+	190301344	6541	9	66		317
Intra-chr complex111	chr10	+	41699901	+	41752260	52359	9		25	251
Intra-chr complex112	chr7	+	155419214	+	155420515	1301	9			251
Intra-chr complex113	chr10	+	41703708	+	41714487	10779	9			218
Intra-chr complex114	chr17	+	42569559	+	42589306	19747	9			218
Intra-chr complex115	chr4	+	190342359	+	190343363	1004	9			218
Intra-chr complex116	chr4	+	190899888	+	190901063	1175	9			218
Intra-chr complex117	chr10	+	41712402	+	41716455	4053	10	3		317
Intra-chr complex118	chr10	+	41705551	+	41716870	11319	10			218
Intra-chr complex119	chr4	+	190917825	+	190920230	2405	10			218
Intra-chr complex120	chr9	+	67912195	+	67913667	1472	10			218
Intra-chr complex121	chr17	-	38737404	+	38819238	81834	11	8		317
Intra-chr complex122	chr1	+	859035	+	860236	1201	11			251
Intra-chr complex123	chr17	+	21261799	+	21263616	1817	11			218
Intra-chr complex124	chr13	-	79986733	+	80367958	381225	12			218
Intra-chr complex125	chr13	+	79986032	+	80368003	381971	13	38	309	251
Intra-chr complex126	chr3	+	60457971	+	60517365	59394	14	20	77	4
Intra-chr complex127	chr17	+	38756646	-	38822616	65970	14	75		317
Intra-chr complex128	chr4	+	190893304	+	190894580	1276	14			218
Intra-chr complex129	chr4	+	54076	+	58091	4015	15	3		317
Intra-chr complex130	chr1	-	16924333	+	232978998	216054665	16	46	3	13
Intra-chr complex131	chr13	+	80367904	-	80368278	374	17	6	5	251
Intra-chr complex132	chr6	+	29793435	+	29796064	2629	17	42	4	4
Intra-chr complex133	chr1	+	143804251	+	143807860	3609	18	83	3	5
Intra-chr complex134	chr9	+	122592600	+	130143144	7550544	19	74	90	6
Intra-chr complex135	chr16	+	83859845	+	83861895	2050	19			4
Intra-chr complex136	chr3	+	75869679	+	75870519	840	19			218
Intra-chr complex137	chr12	+	131377171	+	131378196	1025	27			4
Intra-chr complex138	chr13	+	80007395	+	89236711	9229316	28	250	263	251
Intra-chr complex139	chr22	+	21808248	+	21809840	1592	33			218
Intra-chr complex140	chr4	+	190822776	-	190823275	499	37	161	403	251
Intra-chr complex141	chr17	+	38738903	+	38755422	16519	127	108		317
Intra-chr complex142	chr1	+	85773515	+	143564543	57791028		2	2	4
Intra-chr complex143	chr14	+	105926273	+	106007452	81179		2	2	8
Intra-chr complex144	chr22	+	21062112	+	21120326	58214		2	2	251
Intra-chr complex145	chr6	+	32722698	+	32728578	5880		2	2	5
Intra-chr complex146	chr1	+	143620983	+	144985235	1364252		2	3	4
Intra-chr complex147	chr14	+	105804908	+	106224143	419235		2	3	8
Intra-chr complex148	chr20	+	45915692	+	46565870	650178		2	3	251
Intra-chr complex149	chr7	+	98246883	+	158074669	59827786		2	3	251
Intra-chr complex150	chr14	+	105556540	+	105845664	289124		2	5	8
Intra-chr complex151	chr21	+	9995264	+	10067174	71910		2	5	251
Intra-chr complex152	chr1	+	143787684	+	143901263	113579		2	6	5
Intra-chr complex153	chr1	+	16705971	+	16850881	144910		2	6	13
Intra-chr complex154	chr12	+	36294625	+	36307261	12636		2	6	251
Intra-chr complex155	chr1	+	16742944	+	232979054	216236110		2	13	13
Intra-chr complex156	chr20	-	26089567	+	26096682	7115		2	14	251
Intra-chr complex157	chr6	+	29883666	+	30051820	168154		3	3	4
Intra-chr complex158	chr22	+	20642515	+	20913015	270500		3	4	251
Intra-chr complex159	chr22	+	21327621	+	23379640	2052019		3	6	251
Intra-chr complex160	chr1	-	6429840	+	16902605	10472765		4	2	13
Intra-chr complex161	chr14	+	105858113	+	105881096	22983		4	2	8
Intra-chr complex162	chr15	+	19872343	+	19885065	12722		4	2	8
Intra-chr complex163	chr6	+	29993617	+	30085543	91926		4	2	4
Intra-chr complex164	chr17	+	38735972	+	38822148	86176		4	4	251
Intra-chr complex165	chr6	+	29889946	+	30022574	132628		4	6	4
Intra-chr complex166	chr10	+	47120243	+	47976007	855764		4	18	6
Intra-chr complex167	chr6	+	29940707	+	30019875	79168		5	2	4
Intra-chr complex168	chr2	+	132749365	+	229753741	97004376		5	4	251
Intra-chr complex169	chr19	+	24304934	+	24327226	22292		6	20	251
Intra-chr complex170	chr6	+	29889455	+	29986387	96932		6		8
Intra-chr complex171	chr1	+	815993	+	5652461	4836468		7		317
Intra-chr complex172	chr1	+	120429489	-	143790620	23361131		7		5
Intra-chr complex173	chr12	+	25849060	-	124361981	98512921		7		4
Intra-chr complex174	chr15	+	19836936	+	19845671	8735		7		8
Intra-chr complex175	chr21	+	10117946	+	10133405	15459		8		317
Intra-chr complex176	chr6	+	32560626	+	32605016	44390		8		12
Intra-chr complex177	chr10	+	47129034	+	47980254	851220		9	9	6
Intra-chr complex178	chr10	-	38816594	+	127564871	88748277		9		317
Intra-chr complex179	chr5	+	682507	+	686888	4381		9		4
Intra-chr complex180	chr1	+	16889758	+	144093893	127204135		10	8	13
Intra-chr complex181	chr1	+	6431961	-	16913373	10481412		10		12
Intra-chr complex182	chr9	+	122605448	+	131701966	9096518		11	65	6
Intra-chr complex183	chr18	-	7469064	+	21771935	14302871		12	58	4
Intra-chr complex184	chr9	+	122707145	-	122710277	3132		12	134	6
Intra-chr complex185	chr1	+	6374695	+	6540956	166261		13	29	13
Intra-chr complex186	chr21	+	10156203	+	10161308	5105		13		317
Intra-chr complex187	chr17	+	21195307	-	22360418	1165111		16	21	251
Intra-chr complex188	chr18	-	468937	+	3463328	2994391		16	57	5
Intra-chr complex189	chr15	+	18839467	+	18849828	10361		17	18	6
Intra-chr complex190	chr22	-	18637805	+	18642338	4533		17	34	251
Intra-chr complex191	chr17	+	21285943	+	22332879	1046936		19	23	251
Intra-chr complex192	chr17	+	21194260	-	21294219	99959		21	50	251
Intra-chr complex193	chr17	+	38738718	-	38756631	17913		22		317
Intra-chr complex194	chr14	+	105788607	+	105798085	9478		26		8
Intra-chr complex195	chr18	+	98075	+	101132	3057		31	11	251
Intra-chr complex196	chr6	+	16837404	+	16845451	8047		38		5
Intra-chr complex197	chr22	+	20907440	+	21018353	110913		118	531	251
Intra-chr complex198	chr17	+	38755806	+	38771018	15212			6	251
Intra-chr complex199	chr22	+	21301779	+	21981668	679889			6	251
Intra-chr complex200	chr22	+	21301779	+	21981668	679889			6	251
Intra-chr complex201	chr1	+	16734367	-	16932527	198160			7	13
Intra-chr complex202	chr22	+	18757237	+	20139613	1382376			7	251
Intra-chr complex203	chr1	-	17072584	+	232980331	215907747			9	13
Intra-chr complex204	chr13	-	80367969	+	89238327	8870358			10	251
Intra-chr complex205	chr16	+	33860279	+	33881254	20975			13	251
Intra-chr complex206	chr14	+	106219486	+	106253474	33988			32	8
Intra-chr complex207	chr13	+	80367824	+	89236906	8869082			54	251
Intra-chr complex208	chr17	+	38737115	+	38756712	19597			82	251
Intra-chr complex209	chr12	+	102906576	-	124362409	21455833		2	8	4
Intra-chr complex210	chr22	+	17290748	-	18675665	1384917		2	11	317
Intra-chr complex211	chr12	-	130346762	+	130675044	328282		2	15	5
Intra-chr complex212	chr1	-	120480262	+	143924379	23444117		3	3	5
Intra-chr complex213	chr6	+	29895002	+	30021108	126106		3	3	4
Intra-chr complex214	chr12	+	130362365	-	130710618	348253		3	11	5
Intra-chr complex215	chr6	+	29878493	+	30022574	144081		4	6	4
Intra-chr complex216	chr6	+	167555231	-	167626931	71700		4	8	7
Intra-chr complex217	chr20	-	45897841	+	45956883	59042		4	12	317
Intra-chr complex218	chr1	+	120431085	-	143908816	23477731		4	13	5
Intra-chr complex219	chr6	-	167512264	+	167607629	95365		4	15	7
Intra-chr complex220	chr10	+	47120243	+	47976007	855764		4	18	6
Intra-chr complex221	chr20	+	45909533	-	45958094	48561		4	26	317
Intra-chr complex222	chr22	+	17227016	-	19777241	2550225		5	4	251
Intra-chr complex223	chr10	-	47093322	+	47147419	54097		6		6
Intra-chr complex224	chr14	+	105135971	+	105258068	122097		6		4
Intra-chr complex225	chr6	+	31346925	+	31429766	82841		6		5
Intra-chr complex226	chr6	-	167570673	+	167600398	29725		6		7
Intra-chr complex227	chr6	+	167523210	-	167712669	189459		7	7	7
Intra-chr complex228	chr8	-	2172400	+	2317009	144609		7	36	4
Intra-chr complex229	chr22	+	21359788	+	21414120	54332		7		317
Intra-chr complex230	chr22	+	21359788	+	21414120	54332		7		317
Intra-chr complex231	chr22	-	17342219	+	18643837	1301618		8	4	317
Intra-chr complex232	chr12	-	25847891	+	124373423	98525532		8	6	4
Intra-chr complex233	chr17	+	38756692	-	38822609	65917		8	55	317
Intra-chr complex234	chr10	+	47129034	+	47979756	850722		9	9	6
Intra-chr complex235	chr10	-	47125894	+	51158215	4032321		12	12	6
Intra-chr complex236	chr10	+	47119032	-	51158980	4039948		12	14	6
Intra-chr complex237	chr22	+	17336087	-	18651680	1315593		14		317
Intra-chr complex238	chr22	-	17290748	+	18643837	1353089		16	4	251
Intra-chr complex239	chr6	+	32559697	+	32644913	85216		18		12
Intra-chr complex240	chr12	+	130363262	-	130693679	330417		23		5
Intra-chr complex241	chr8	+	2272106	-	2311875	39769		33	86	4
Intra-chr complex242	chr17	-	38737305	+	38818465	81160		40	83	317
Intra-chr complex243	chr22	+	21382611	+	21428526	45915		56		317
Intra-chr complex244	chr17	+	38738903	+	38755645	16742		108		317
Intra-chr complex245	chr22	+	21330319	+	23379640	2049321			6	251
Intra-chr complex246	chr22	+	18757237	+	20139613	1382376			7	251
Intra-chr complex247	chr1	-	16758730	+	16886434	127704			12	13

## Sheet: Inter-chr complex
ID	Chr L	Strand L	Location L	Chr R	Strand R	Location R	1kb Count	10kb Count	20kb Count	Supercluster count
Inter-chr complex1	chr19	+	49586543	chr2	-	132795904	2	2	2	251
Inter-chr complex2	chr10	+	41716913	chr16	+	44995841	2	2	3	251
Inter-chr complex3	chr11	+	62365792	chr17	+	38820361	2	2	5	251
Inter-chr complex4	chr7	-	61268466	chr9	-	66563315	2	2		317
Inter-chr complex5	chr2	-	132736297	chr17	+	42613958	2	3	2	251
Inter-chr complex6	chr2	-	132742143	chr4	-	80493643	2	3		218
Inter-chr complex7	chr4	+	48805379	chr10	+	41699899	2	3		317
Inter-chr complex8	chr10	-	135350169	chr18	+	98708	2	4	2	251
Inter-chr complex9	chr4	+	67949190	chr10	-	41728543	2	4	4	251
Inter-chr complex10	chr1	+	16847058	chr3	-	49703952	2	4	5	13
Inter-chr complex11	chr2	-	132750945	chr14	-	87307347	2	4	7	251
Inter-chr complex12	chr2	-	91631394	chr10	+	41707699	2	4		317
Inter-chr complex13	chr2	+	132744898	chr10	+	98551441	2	4		317
Inter-chr complex14	chr6	+	161009889	chr7	+	158080926	2	4		317
Inter-chr complex15	chr10	-	41707487	chr16	+	33796978	2	4		317
Inter-chr complex16	chr13	+	26932015	chr16	-	33868611	2	4		317
Inter-chr complex17	chr3	-	75766968	chr10	+	135290730	2	5	3	251
Inter-chr complex18	chr10	-	41716893	chr16	-	33778815	2	5	3	251
Inter-chr complex19	chr4	-	67948137	chr10	+	41717837	2	6	6	251
Inter-chr complex20	chr1	-	54990751	chr18	-	21714781	2	12	45	4
Inter-chr complex21	chr4	+	191072999	chr20	+	28196591	2	16		317
Inter-chr complex22	chr7	+	151617665	chr21	+	10075742	2	21	23	218
Inter-chr complex23	chr7	-	151585996	chr21	-	10087571	2	33	10	218
Inter-chr complex24	chr13	+	62546808	chr20	-	26097436	2		11	251
Inter-chr complex25	chr2	+	132739998	chr4	+	80492572	3	2		218
Inter-chr complex26	chr1	+	102627404	chr8	+	43212061	3	2		4
Inter-chr complex27	chr2	+	91633719	chr10	-	41717168	3	2		317
Inter-chr complex28	chr4	+	190434826	chr9	-	67910201	3	2		317
Inter-chr complex29	chr9	+	139525304	chr17	-	38756594	3	3	4	251
Inter-chr complex30	chr2	+	132752325	chr17	-	28173967	3	3		317
Inter-chr complex31	chr7	-	61432107	chr10	-	41716896	3	3		218
Inter-chr complex32	chr7	+	61439173	chr10	+	41705551	3	6		218
Inter-chr complex33	chr2	+	132748611	chr16	+	14488392	3	10	2	251
Inter-chr complex34	chr1	+	5658649	chr16	+	33829775	3	15	32	251
Inter-chr complex35	chr21	-	10117938	chr7	-	151704538	3	45	35	251
Inter-chr complex36	chr4	-	67947790	chr19	+	24318020	3		2	251
Inter-chr complex37	chr8	-	47023891	chr9	-	66563313	3		3	251
Inter-chr complex38	chr1	-	159474892	chr2	-	132742849	3			218
Inter-chr complex39	chr2	-	229753759	chr8	-	70765124	3			218
Inter-chr complex40	chr2	+	132754658	chr8	+	56917589	3			218
Inter-chr complex41	chr2	+	91660643	chr12	+	36451060	3			218
Inter-chr complex42	chr2	+	132747462	chr13	-	46009511	3			218
Inter-chr complex43	chr2	+	132745767	chr14	+	98439861	3			218
Inter-chr complex44	chr2	+	132726237	chr16	-	33873270	3			218
Inter-chr complex45	chr2	+	132733162	chr17	-	42604327	3			218
Inter-chr complex46	chr2	+	132735392	chr17	-	42576256	3			218
Inter-chr complex47	chr2	-	91660615	chr19	-	32676562	3			218
Inter-chr complex48	chr2	-	161843452	chr19	+	49652477	3			218
Inter-chr complex49	chr4	-	191129425	chr9	+	67915779	3			218
Inter-chr complex50	chr4	+	191057921	chr9	-	67979192	3			218
Inter-chr complex51	chr4	-	80493466	chr12	-	36731134	3			218
Inter-chr complex52	chr5	-	71182517	chr8	+	56917747	3			218
Inter-chr complex53	chr5	-	71182647	chr8	+	69381038	3			218
Inter-chr complex54	chr5	-	71182519	chr19	+	23976636	3			218
Inter-chr complex55	chr7	+	80801023	chr16	+	33870951	3			218
Inter-chr complex56	chr8	+	82917328	chr9	-	78376730	3			218
Inter-chr complex57	chr8	+	89980042	chr17	-	38755994	3			218
Inter-chr complex58	chr9	-	66564404	chr12	-	36299618	3			218
Inter-chr complex59	chr9	+	67917837	chr20	-	28246444	3			218
Inter-chr complex60	chr10	-	41713354	chr16	+	34052547	3			218
Inter-chr complex61	chr10	+	41717175	chr16	+	45056135	3			218
Inter-chr complex62	chr10	+	41717034	chr16	+	33778814	3			251
Inter-chr complex63	chr11	+	84872879	chr19	-	23976637	3			218
Inter-chr complex64	chr12	+	36731889	chr16	-	33866336	3			218
Inter-chr complex65	chr13	-	56964771	chr17	+	38737301	3			218
Inter-chr complex66	chr16	-	33860697	chr20	-	53611262	3			218
Inter-chr complex67	chr7	+	61427309	chr10	+	41707300	3			218
Inter-chr complex68	chr19	-	49570301	chr2	+	132796431	4	2	3	251
Inter-chr complex69	chr7	-	61268467	chr8	-	47023863	4	3	4	251
Inter-chr complex70	chr2	+	151447492	chr22	+	21170099	4	11	45	251
Inter-chr complex71	chr21	-	10087571	chr7	-	151585996	4	33	10	251
Inter-chr complex72	chr11	-	84872920	chr16	-	33864639	4		5	251
Inter-chr complex73	chr1	-	154452859	chr23	+	7772507	4			218
Inter-chr complex74	chr2	-	91645058	chr8	-	43887538	4			251
Inter-chr complex75	chr3	+	76068470	chr20	-	26161135	4			218
Inter-chr complex76	chr5	+	71182691	chr8	-	70765141	4			218
Inter-chr complex77	chr5	+	71182652	chr23	+	108184064	4			218
Inter-chr complex78	chr8	-	70765018	chr9	+	78376478	4			218
Inter-chr complex79	chr8	-	70765020	chr12	-	126216448	4			218
Inter-chr complex80	chr9	+	67924121	chr20	-	28243452	4			218
Inter-chr complex81	chr13	-	46009504	chr16	+	14488398	4			218
Inter-chr complex82	chr19	-	49577956	chr2	+	132796431	4		2	218
Inter-chr complex83	chr7	-	57554626	chr10	-	41705187	4			218
Inter-chr complex84	chr2	-	132749520	chr16	+	33858518	4			218
Inter-chr complex85	chr2	+	91669467	chr11	+	48811856	5	3	4	251
Inter-chr complex86	chr21	+	10107086	chr7	+	151714336	5	11	105	251
Inter-chr complex87	chr6	-	16891429	chr16	-	84169393	5	38	90	7
Inter-chr complex88	chr2	-	132729238	chr16	+	33870842	5	65	39	218
Inter-chr complex89	chr2	+	132749540	chr20	+	26136726	5		16	251
Inter-chr complex90	chr3	-	76071332	chr20	+	26155244	5			218
Inter-chr complex91	chr4	+	80493722	chr16	-	33865129	5			218
Inter-chr complex92	chr11	+	84872809	chr16	+	46096228	5			218
Inter-chr complex93	chr9	+	67910843	chr4	+	190433282	5		7	218
Inter-chr complex94	chr9	+	67914129	chr4	+	190435483	6	4	7	251
Inter-chr complex95	chr16	-	33867882	chr2	+	132739296	6			218
Inter-chr complex96	chr3	-	46852467	chr17	-	38755797	7	2		317
Inter-chr complex97	chr1	+	91625455	chr2	+	143319590	7			218
Inter-chr complex98	chr6	-	119600364	chr9	-	78376492	7			218
Inter-chr complex99	chr6	-	119600284	chr12	+	126216455	7			218
Inter-chr complex100	chr6	-	119600363	chr17	-	28173850	7			218
Inter-chr complex101	chr17	-	28173727	chr23	-	108184369	7			218
Inter-chr complex102	chr2	+	132745542	chr16	-	33861100	7			218
Inter-chr complex103	chr8	+	52892717	chr11	+	38769325	8	3	3	251
Inter-chr complex104	chr16	+	33873345	chr17	-	30502437	8		4	251
Inter-chr complex105	chr2	-	132746122	chr16	+	33860652	8			218
Inter-chr complex106	chr1	+	141840618	chr13	+	80019820	9	18	81	251
Inter-chr complex107	chr12	+	20595743	chr16	+	33864942	9		3	251
Inter-chr complex108	chr10	-	127586389	chr13	-	19268502	10	6	2	251
Inter-chr complex109	chr8	-	52893971	chr11	-	38769200	10	6	6	251
Inter-chr complex110	chr2	+	132749145	chr23	+	136348071	10	13		317
Inter-chr complex111	chr8	+	56917848	chr11	-	84872885	10			218
Inter-chr complex112	chr2	-	132739683	chr16	+	33864623	10			218
Inter-chr complex113	chr2	-	132749371	chr10	-	98551442	11	3		317
Inter-chr complex114	chr12	-	20595723	chr16	-	33858586	15		5	251
Inter-chr complex115	chr2	-	132738233	chr17	+	42567931	15		8	218
Inter-chr complex116	chr1	+	154453251	chr20	-	26137955	15			218
Inter-chr complex117	chr2	+	132751224	chr6	-	119600394	19	13	2	251
Inter-chr complex118	chr9	-	67915422	chr4	-	190435753	19	28	3	251
Inter-chr complex119	chr2	+	132729066	chr16	-	33871297	21	59	37	218
Inter-chr complex120	chr1	+	154453186	chr2	-	132731711	23			218
Inter-chr complex121	chr2	+	132737522	chr17	-	42569682	26		19	218
Inter-chr complex122	chr9	+	133064381	chr22	-	15680196	29	218	480	251
Inter-chr complex123	chr9	+	133145295	chr13	-	107459404	64	259	393	251
Inter-chr complex124	chr9	-	132629122	chr22	-	21928978	67	692	2106	251
Inter-chr complex125	chr1	-	91625367	chr17	+	28173654	70			218
Inter-chr complex126	chr1	-	5650086	chr12	+	34191355		2	2	251
Inter-chr complex127	chr2	+	180937776	chr4	+	67948136		2	2	251
Inter-chr complex128	chr2	-	91669832	chr7	-	61242851		2	2	251
Inter-chr complex129	chr2	-	132736805	chr12	+	36823039		2	2	251
Inter-chr complex130	chr2	-	132729200	chr23	+	108184370		2	2	251
Inter-chr complex131	chr3	-	139252782	chr7	-	158068752		2	2	251
Inter-chr complex132	chr7	-	57991992	chr9	-	66539175		2	2	251
Inter-chr complex133	chr7	+	151737858	chr22	+	41761007		2	2	251
Inter-chr complex134	chr8	+	73729546	chr16	+	33857839		2	2	251
Inter-chr complex135	chr10	+	103114623	chr17	-	38756324		2	2	251
Inter-chr complex136	chr10	-	39122386	chr21	+	9799318		2	2	251
Inter-chr complex137	chr2	+	132751109	chr12	+	36731063		2	3	251
Inter-chr complex138	chr7	+	158076058	chr8	+	142548453		2	3	251
Inter-chr complex139	chr18	-	98250	chr21	+	9800960		2	3	251
Inter-chr complex140	chr1	+	120839621	chr2	+	91036076		2	4	6
Inter-chr complex141	chr2	-	95879616	chr21	+	10049176		2	4	251
Inter-chr complex142	chr2	-	91636695	chr23	+	61625621		2	4	251
Inter-chr complex143	chr3	-	73242414	chr17	+	38821768		2	4	251
Inter-chr complex144	chr11	+	84872873	chr16	+	33857685		2	4	251
Inter-chr complex145	chr15	+	21411119	chr17	+	38755750		2	6	251
Inter-chr complex146	chr11	-	62365689	chr17	+	38737118		2	9	251
Inter-chr complex147	chr1	-	142293289	chr3	-	75861163		2	10	251
Inter-chr complex148	chr2	+	132753141	chr14	+	87307365		2	10	251
Inter-chr complex149	chr4	+	191133256	chr9	-	67921911		2	17	251
Inter-chr complex150	chr2	+	91660592	chr7	+	61079263		3	2	251
Inter-chr complex151	chr2	+	132753025	chr12	-	20595769		3	2	251
Inter-chr complex152	chr2	+	132751810	chr12	+	34262317		3	2	251
Inter-chr complex153	chr6	+	142408010	chr17	+	38755777		3	2	251
Inter-chr complex154	chr21	-	10166357	chr22	-	41759769		3	2	251
Inter-chr complex155	chr3	+	75782227	chr18	-	101923		3	3	251
Inter-chr complex156	chr15	-	20021833	chr16	+	86084949		3	3	8
Inter-chr complex157	chr12	-	126216566	chr16	+	33860675		3	4	251
Inter-chr complex158	chr1	-	24411607	chr7	-	155349430		3	5	251
Inter-chr complex159	chr10	-	127565546	chr21	+	9836497		3	6	251
Inter-chr complex160	chr7	-	57638187	chr13	-	62522911		3	7	251
Inter-chr complex161	chr2	-	132729213	chr4	+	77026208		4	2	251
Inter-chr complex162	chr2	+	132749531	chr5	-	71182691		4	2	251
Inter-chr complex163	chr1	+	141876869	chr3	+	75939182		4	3	251
Inter-chr complex164	chr3	+	75838274	chr4	-	191204883		4	3	251
Inter-chr complex165	chr15	-	18811850	chr17	+	75299094		4	5	6
Inter-chr complex166	chr9	-	140155227	chr16	+	24281		4	9	251
Inter-chr complex167	chr13	-	89383185	chr17	+	38737402		5	2	251
Inter-chr complex168	chr1	+	24411605	chr7	+	155382071		5	4	251
Inter-chr complex169	chr2	-	132755172	chr12	-	36720865		5	4	251
Inter-chr complex170	chr7	+	57716992	chr17	+	21244611		5	13	251
Inter-chr complex171	chr2	+	132749855	chr4	+	70331245		6	2	251
Inter-chr complex172	chr10	-	41716888	chr16	-	44986554		6	4	251
Inter-chr complex173	chr1	-	154453245	chr17	-	42602334		6		317
Inter-chr complex174	chr2	-	132729906	chr12	-	34263893		6		317
Inter-chr complex175	chr2	+	132750010	chr19	-	40758553		6		317
Inter-chr complex176	chr2	+	132748650	chr23	-	108184456		6		317
Inter-chr complex177	chr3	+	73242811	chr17	+	38737271		6		317
Inter-chr complex178	chr4	+	190917572	chr7	+	57888069		6		317
Inter-chr complex179	chr6	-	119600267	chr17	+	30502259		6		317
Inter-chr complex180	chr9	-	78376676	chr12	-	20595680		6		317
Inter-chr complex181	chr11	+	84872911	chr23	-	136348207		6		317
Inter-chr complex182	chr2	+	132752322	chr19	+	23975518		7	2	251
Inter-chr complex183	chr1	+	141597553	chr3	-	75882841		7	3	251
Inter-chr complex184	chr3	-	75799647	chr9	+	67898673		7	3	251
Inter-chr complex185	chr2	-	132728388	chr6	+	119600267		7	8	251
Inter-chr complex186	chr1	-	154453166	chr17	-	42589349		7		317
Inter-chr complex187	chr1	-	154452875	chr17	+	49742168		7		317
Inter-chr complex188	chr16	+	33870743	chr23	+	108184364		7		317
Inter-chr complex189	chr2	+	132751694	chr17	+	30502248		8	2	251
Inter-chr complex190	chr17	-	21266802	chr20	-	25777442		8	8	251
Inter-chr complex191	chr1	-	154453183	chr17	-	42574240		8		317
Inter-chr complex192	chr7	+	61437733	chr16	+	44986612		8		317
Inter-chr complex193	chr14	+	87307535	chr16	-	33866510		8		317
Inter-chr complex194	chr16	-	33860278	chr23	+	136348094		8		317
Inter-chr complex195	chr4	+	190917646	chr7	-	57705744		9	2	251
Inter-chr complex196	chr13	+	89383206	chr17	-	38756676		9	2	251
Inter-chr complex197	chr12	+	20595718	chr17	+	28173551		9		317
Inter-chr complex198	chr2	+	132747703	chr9	-	78376751		10	2	251
Inter-chr complex199	chr9	-	67914830	chr16	-	33830295		10	2	251
Inter-chr complex200	chr2	+	132747458	chr12	+	126216463		10	3	251
Inter-chr complex201	chr14	-	87307383	chr16	+	33857985		10	3	251
Inter-chr complex202	chr2	+	132834137	chr13	+	18540625		10	16	251
Inter-chr complex203	chr3	-	73242794	chr17	-	38755733		10		317
Inter-chr complex204	chr4	-	77026246	chr16	-	33870065		11		317
Inter-chr complex205	chr11	-	84872683	chr20	+	26137797		11		317
Inter-chr complex206	chr16	+	33871507	chr17	+	28173709		11		317
Inter-chr complex207	chr2	-	132728417	chr9	+	78376481		12	3	251
Inter-chr complex208	chr17	+	42621631	chr20	-	26138444		12		317
Inter-chr complex209	chr1	+	154453245	chr17	-	30502464		14		317
Inter-chr complex210	chr9	-	78376670	chr16	-	33870356		14		317
Inter-chr complex211	chr12	+	34263924	chr16	-	33870877		14		317
Inter-chr complex212	chr2	-	132739684	chr12	-	126216479		15	7	251
Inter-chr complex213	chr1	+	91625667	chr12	-	20595741		16		317
Inter-chr complex214	chr11	+	62365802	chr17	-	38756632		17	2	251
Inter-chr complex215	chr6	-	119627177	chr16	-	33856795		18	3	251
Inter-chr complex216	chr1	-	91625369	chr16	+	33857843		20	4	251
Inter-chr complex217	chr12	+	126216939	chr16	-	33871419		20		317
Inter-chr complex218	chr2	-	132728387	chr17	+	28173543		21		317
Inter-chr complex219	chr2	-	132750040	chr20	-	26136675		28	16	251
Inter-chr complex220	chr2	+	132751218	chr11	-	84872893		33	6	251
Inter-chr complex221	chr3	-	75877481	chr13	-	92122360		34	145	251
Inter-chr complex222	chr1	+	154453202	chr11	+	84872674		39		317
Inter-chr complex223	chr1	-	91625709	chr2	-	132733663		40	5	251
Inter-chr complex224	chr1	+	91625697	chr2	+	132728597		63	10	251
Inter-chr complex225	chr1	+	91625709	chr16	-	33871420		135	3	251
Inter-chr complex226	chr2	-	132739642	chr11	+	84872662			6	251
Inter-chr complex227	chr11	-	84872872	chr17	-	42568123			6	251
Inter-chr complex228	chr3	+	73243258	chr17	-	38821925			7	251
Inter-chr complex229	chr4	-	33538163	chr13	-	62515141			7	251
Inter-chr complex230	chr11	+	113937979	chr17	+	21149673			7	251
Inter-chr complex231	chr1	-	141806242	chr3	-	75864216			8	251
Inter-chr complex232	chr1	+	91625680	chr17	-	42621531			9	251
Inter-chr complex233	chr16	-	33858578	chr20	+	26136894			10	251
Inter-chr complex234	chr10	+	127596377	chr21	+	10081099			11	251
Inter-chr complex235	chr16	+	33865977	chr20	-	26138460			11	251
Inter-chr complex236	chr1	-	5658820	chr3	-	75823771			12	251
Inter-chr complex237	chr2	-	161847267	chr4	-	40664			13	251
Inter-chr complex238	chr1	+	5657755	chr9	+	67904234			16	251
Inter-chr complex239	chr3	+	76081245	chr10	+	127564728			21	251
Inter-chr complex240	chr10	-	127564614	chr20	+	26147879			48	251
Inter-chr complex241	chr1	-	116935691	chr2	+	91295087	3	8	4	251
Inter-chr complex242	chr21	-	9840099	chr10	+	127564458		2	2	251
Inter-chr complex243	chr2	+	132733644	chr1	-	154223266		2	16	317
Inter-chr complex244	chr21	+	9837161	chr10	-	39161443		3	2	251
Inter-chr complex245	chr17	-	38737906	chr3	-	73243716		4	7	317
Inter-chr complex246	chr17	+	38755659	chr3	+	46852460		4	9	317
Inter-chr complex247	chr16	+	33866811	chr17	+	30502437		5	4	317
Inter-chr complex248	chr7	-	1888953	chr22	+	22104180		7	12	251
Inter-chr complex249	chr22	+	22104180	chr7	-	1878145		7		317
Inter-chr complex250	chr2	+	91166315	chr4	-	4263623		8	5	251
Inter-chr complex251	chr2	+	91137848	chr4	-	4288741		8	5	317
Inter-chr complex252	chr7	+	1878145	chr22	-	2210970		10	7	251
Inter-chr complex253	chr14	+	105539211	chr15	+	19988187		11	3	8
Inter-chr complex254	chr7	+	151575966	chr21	+	10087571		12		317
Inter-chr complex255	chr2	-	91140545	chr4	+	4241297		15	11	251
Inter-chr complex256	chr2	-	91140545	chr4	+	4241297		15	11	317
Inter-chr complex257	chr14	-	105561245	chr15	-	19992785		17	21	8
Inter-chr complex258	chr2	-	132735186	chr1	+	154452857		20	11	317
Inter-chr complex259	chr21	+	10119712	chr7	+	151744167		30		251
Inter-chr complex260	chr7	-	151585996	chr21	-	10052548		33		317

## Sheet: legend
ID	specific tructural variation ID
Location	the coordinate of deletion or tandem duplication
Span	size of deleted or tandremrepeated genomic segment or distance between breakpoints on different strands of the same chromosome
1kb count	cluster count of 1kb library
10kb count	cluster count of 10kb library
20kb count	cluster count of 20kb library
Supercluster count	number of clusters which are close to each other (supercluster size)
Chr	chromosome
Strand L	strand of the left anchor of the cluster
Location L	breakpoint position of the left anchor of the cluster
Strand R	strand of the right anchor of the cluster
Location R	breakpoint position of the right anchor of the cluster
Chr L	chromosome of the left anchor of the cluster
Chr R	chromosome of the right anchor of the cluster
Inversion Segment	for inversions: coordinates of inverted regions
1kb count 1	for inversion and insertion: there are two clusters of one inversion or insertion, the count of one cluster from 1kb library
1kb count 2	for inversion and insertion: there are two clusters of one inversion or insertion, the count of the other cluster from 1kb library
10kb count 1	for inversion and insertion: there are two clusters of one inversion or insertion, the count of one cluster from 10kb library
10kb count 2	for inversion and insertion: there are two clusters of one inversion or insertion, the count of the other cluster from 10kb library
20kb count 1	for inversion and insertion: there are two clusters of one inversion or insertion, the count of one cluster from 20kb library
20kb coount 2	for inversion and insertion: there are two clusters of one inversion or insertion, the count of the other cluster from 10kb library
Supercluster count1	for inversion and insertion: there are two clusters of one inversion or insertion, the number of clusters which are close to each other for one of the cluster
Supercluster count2	for inversion and insertion: there are two clusters of one inversion or insertion, the number of clusters which are close to each other for the other cluster
Parental Segment	for insertion: coordinate of the parental chromosome where the fragment is inserted
Insertion Segment	for insertion: coordinate of the inserted fragment
Insertion Span	for insertion: size of inserted genomic fragment
