# Supplementary material for: Long Span DNA Paired-End-Tag (DNA-PET) Sequencing Strategy for the Interrogation of Genomic Structural Mutations and Fusion-Point-Guided Reconstruction of Amplicons
Source: PLoS One. 2012 Sep 28;7(9):e46152. doi: 10.1371/journal.pone.0046152 (PMC3461012; doi:10.1371/journal.pone.0046152)
Supplement: Table S9 — Genomic PCR and Sanger sequencing validation statistics. (XLS) [file pone.0046152.s009.xls]

## Sheet: Sheet1
SV	Tried	Validated 1)	Non-validated 2)	Success%
Deletion	62	51	11	0.822581
Tandem duplication	28	21	7	0.75
Inversion	14	13	1	0.928571
Insertion	7	6	1	0.857143
Unpaired inversion	16	10	6	0.625
Isolated translocation	34	28	6	0.823529
Total	161	129	32	0.801242
1) PCR products with single band at expected size range
2) No PCR products or PCR products with multiple bans
