# Supplementary material for: Long Span DNA Paired-End-Tag (DNA-PET) Sequencing Strategy for the Interrogation of Genomic Structural Mutations and Fusion-Point-Guided Reconstruction of Amplicons
Source: PLoS One. 2012 Sep 28;7(9):e46152. doi: 10.1371/journal.pone.0046152 (PMC3461012; doi:10.1371/journal.pone.0046152)
Supplement: Table S10 — Breakpoint resolution of 1 kb and 10 kb libraries. (XLS) [file pone.0046152.s010.xls]

## Sheet: Sheet1
	Total		Deletion		Tandem duplication		Unpaired inversion		Isolated translocation		Insertion
	1kb	10kb	1kb	10kb	1kb	10kb	1kb	10kb	1kb	10kb	1kb	10kb
Breakpoints	140	242	54	100	28	42	12	20	36	56	10	24
Highest 1)	0	0	4	0	5	2	28	15	0	3	51	93
Lowest 2)	1205	10799	1067	5788	878	6930	613	1407	1123	10799	1205	9668
Median 3)	115.5	377	191.5	420.5	334	369.5	231	711	49	236.5	183	634
1) Highest: The smallest difference between the genomic PCR and Sanger sequence confirmed breakpoints and DNA-PET predicted breakpoints
2) Lowest: The largest difference between the genomic PCR and Sanger sequence confirmed breakpoints and DNA-PET predicted breakpoints
3) Median: The median difference between the genomic PCR and Sanger sequence confirmed breakpoints and DNA-PET predicted breakpoints
