# Supplementary material for: Long Span DNA Paired-End-Tag (DNA-PET) Sequencing Strategy for the Interrogation of Genomic Structural Mutations and Fusion-Point-Guided Reconstruction of Amplicons
Source: PLoS One. 2012 Sep 28;7(9):e46152. doi: 10.1371/journal.pone.0046152 (PMC3461012; doi:10.1371/journal.pone.0046152)
Supplement: Appendix S1 — Reconstruction of MCF-7 genome structure by fusion point guided concatenation method. (ZIP) [file pone.0046152.s017.zip]

Archive with 48 entries (48 files):
- subgraph9.pdf
- readme.txt
- subgraph1.pdf
- subgraph2.pdf
- subgraph10.pdf
- subgraph11.pdf
- subgraph12.pdf
- subgraph13.pdf
- subgraph14.pdf
- subgraph15.pdf
- subgraph16.pdf
- subgraph17.pdf
- subgraph18.pdf
- subgraph19.pdf
- subgraph20.pdf
- subgraph21.pdf
- subgraph22.pdf
- subgraph23.pdf
- subgraph24.pdf
- subgraph25.pdf
- subgraph26.pdf
- subgraph27.pdf
- subgraph28.pdf
- subgraph29.pdf
- subgraph3.pdf
- subgraph30.pdf
- subgraph31.pdf
- subgraph32.pdf
- subgraph33.pdf
- subgraph34.pdf
- subgraph35.pdf
- subgraph36.pdf
- subgraph37.pdf
- subgraph38.pdf
- subgraph39.pdf
- subgraph4.pdf
- subgraph40.pdf
- subgraph41.pdf
- subgraph42.pdf
- subgraph43.pdf
- subgraph44.pdf
- subgraph45.pdf
- subgraph46.pdf
- subgraph47.pdf
- subgraph5.pdf
- subgraph6.pdf
- subgraph7.pdf
- subgraph8.pdf
